# Supplementary material for: 2-Benzoyl-1H-benzimidazole
Source: Acta Crystallogr Sect E Struct Rep Online. 2010 Nov 13;66(Pt 12):o3164. doi: 10.1107/S1600536810045666 (PMC3011630; doi:10.1107/S1600536810045666)
Supplement: Supplementary file 1 [file e-66-o3164-sup1.cif]

##############################################################################
###                                                                        ###
###        Electronic paper (Acta Crystallographica Section E)             ###
###                                                                        ###
##############################################################################
#                                                                            #
# This CIF contains the data in a paper accepted for publication in Acta     #
# Crystallographica Section E. It conforms to the requirements of Notes      #
# for Authors for Section E, and has been peer reviewed under the auspices   #
# of the IUCr Commission on Journals.                                        #
#                                                                            #
# Full details of the Crystallographic Information File format               #
# are given in the paper "The Crystallographic Information File (CIF):       #
# a New Standard Archive File for Crystallography" by S. R. Hall, F. H.      #
# Allen and I. D. Brown [Acta Cryst. (1991), A47, 655-685].                  #
#                                                                            #
# The current version of the core CIF dictionary is obtainable from          #
# ftp://ftp.iucr.org/pub/cif_core.dic. The current version number is 2.4.    #
#                                                                            #
# Software is freely available for graphical display of the structure(s) in  #
# this CIF.  For information consult the CIF home page http://www.iucr.org/  #
# cif/home.html                                                              #
#                                                                            #
# This file may be used for bona fide research purposes within the           #
# scientific community so long as proper attribution is given to the journal # 
# article from which it was obtained.                                        #
#                                                                            #
##############################################################################
                                             
data_global
_audit_creation_method     SHELXL-97
_journal_date_recd_electronic     2010-11-06
_journal_date_accepted     2010-11-07
_journal_name_full     'Acta Crystallographica, Section E'
_journal_year     2010
_journal_volume     66
_journal_issue     12
_journal_page_first     o3164
_journal_page_last     o3164
_journal_paper_category     QO
_journal_coeditor_code     XU5084
_publ_contact_author
;
     Dr. Seik Weng Ng
     Department of Chemistry
     University of Malaya
     50603 Kuala Lumpur
     Malaysia
;
_publ_contact_author_email     seikweng@um.edu.my
_publ_contact_author_fax     '03 7967 4193'
_publ_contact_author_phone     '03 7967 6778'
_publ_section_title
;
2-Benzoyl-1<i>H</i>-benzimidazole
;
loop_
    _publ_author_name
    _publ_author_address
    'Ai, Lin'
;
     College of Chemistry
     Beijing Normal University
     Beijing 100875
     People's Republic of China
;
    'Shen, Xiu-Min'
;
     College of Chemistry
     Beijing Normal University
     Beijing 100875
     People's Republic of China
;
    'Ng, Seik Weng'
;
     Department of Chemistry
     University of Malaya
     50603 Kuala Lumpur
     Malaysia
;
_publ_section_synopsis     .
data_I
_audit_creation_method     SHELXL-97
_chemical_name_systematic
;
2-Benzoyl-1<i>H</i>-benzimidazole
;
_chemical_name_common     ?
_chemical_formula_moiety     'C14 H10 N2 O'
_chemical_formula_sum     'C14 H10 N2 O'
_chemical_formula_iupac     'C14 H10 N2 O'
_chemical_formula_weight     222.24
_chemical_melting_point     ?
_symmetry_cell_setting     orthorhombic
_symmetry_space_group_name_H-M     'P b c a'
_symmetry_space_group_name_Hall     '-P 2ac 2ab'
loop_
    _symmetry_equiv_pos_as_xyz
    'x, y, z'
    '-x+1/2, -y, z+1/2'
    '-x, y+1/2, -z+1/2'
    'x+1/2, -y+1/2, -z'
    '-x, -y, -z'
    'x-1/2, y, -z-1/2'
    'x, -y-1/2, z-1/2'
    '-x-1/2, y-1/2, z'
_cell_length_a     14.7356(8)
_cell_length_b     9.9530(12)
_cell_length_c     15.7981(12)
_cell_angle_alpha     90.00
_cell_angle_beta     90.00
_cell_angle_gamma     90.00
_cell_volume     2317.0(4)
_cell_formula_units_Z     8
_cell_measurement_reflns_used     2496
_cell_measurement_theta_min     2.8
_cell_measurement_theta_max     26.7
_cell_measurement_temperature     293(2)
_exptl_crystal_description     Block
_exptl_crystal_colour     Colorless
_exptl_crystal_size_max     0.40
_exptl_crystal_size_mid     0.40
_exptl_crystal_size_min     0.20
_exptl_crystal_density_diffrn     1.274
_exptl_crystal_density_meas     ?
_exptl_crystal_density_method     'not measured'
_exptl_crystal_F_000     928
_exptl_absorpt_coefficient_mu     0.082
_exptl_absorpt_correction_type     none
_diffrn_ambient_temperature     293(2)
_diffrn_radiation_type     MoK\a
_diffrn_radiation_wavelength     0.71073
_diffrn_radiation_source     'fine-focus sealed tube'
_diffrn_radiation_monochromator     graphite
_diffrn_measurement_device_type     'Bruker SMART APEX'
_diffrn_measurement_method     \w
_diffrn_detector_area_resol_mean     ?
_diffrn_reflns_number     10324
_diffrn_reflns_av_R_equivalents     0.0302
_diffrn_reflns_av_sigmaI/netI     0.0258
_diffrn_reflns_theta_min     2.76
_diffrn_reflns_theta_max     27.50
_diffrn_reflns_theta_full     27.50
_diffrn_measured_fraction_theta_max     1.000
_diffrn_measured_fraction_theta_full     1.000
_diffrn_reflns_limit_h_min     -10
_diffrn_reflns_limit_h_max     19
_diffrn_reflns_limit_k_min     -12
_diffrn_reflns_limit_k_max     11
_diffrn_reflns_limit_l_min     -15
_diffrn_reflns_limit_l_max     20
_diffrn_standards_number     0
_diffrn_standards_interval_count     0
_diffrn_standards_interval_time     0
_diffrn_standards_decay_%     0
_reflns_number_total     2658
_reflns_number_gt     1885
_reflns_threshold_expression     I>2\s(I)
_refine_ls_structure_factor_coef     Fsqd
_refine_ls_matrix_type     full
_refine_ls_R_factor_all     0.0606
_refine_ls_R_factor_gt     0.0392
_refine_ls_wR_factor_gt     0.1006
_refine_ls_wR_factor_ref     0.1150
_refine_ls_goodness_of_fit_ref     1.014
_refine_ls_restrained_S_all     1.014
_refine_ls_number_reflns     2658
_refine_ls_number_parameters     159
_refine_ls_number_restraints     0
_refine_ls_hydrogen_treatment     mixed
_refine_ls_weighting_scheme     calc
_refine_ls_weighting_details
         'calc w=1/[\s^2^(Fo^2^)+(0.0549P)^2^+0.2609P] where P=(Fo^2^+2Fc^2^)/3'
_atom_sites_solution_hydrogens     geom
_atom_sites_solution_primary     direct
_atom_sites_solution_secondary     difmap
_refine_ls_shift/su_max     0.001
_refine_ls_shift/su_mean     0.001
_refine_diff_density_max     0.160
_refine_diff_density_min     -0.135
_refine_ls_extinction_method     'SHELXL97 (Sheldrick, 2008)'
_refine_ls_extinction_coef     0.0093(12)
_refine_ls_extinction_expression
                                  'Fc^*^=kFc[1+0.001xFc^2^\l^3^/sin(2\q)]^-1/4^'
loop_
    _atom_type_symbol
    _atom_type_description
    _atom_type_scat_dispersion_real
    _atom_type_scat_dispersion_imag
    _atom_type_scat_source
    'C' 'C' 0.0033 0.0016
                         'International Tables Vol C Tables 4.2.6.8 and 6.1.1.4'
    'H' 'H' 0.0000 0.0000
                         'International Tables Vol C Tables 4.2.6.8 and 6.1.1.4'
    'N' 'N' 0.0061 0.0033
                         'International Tables Vol C Tables 4.2.6.8 and 6.1.1.4'
    'O' 'O' 0.0106 0.0060
                         'International Tables Vol C Tables 4.2.6.8 and 6.1.1.4'
_computing_data_collection     'APEX2 (Bruker, 2007)'
_computing_cell_refinement     'SAINT (Bruker, 2007)'
_computing_data_reduction     'SAINT (Bruker, 2007)'
_computing_structure_solution     'SHELXS97 (Sheldrick, 2008)'
_computing_structure_refinement     'SHELXL97 (Sheldrick, 2008)'
_computing_molecular_graphics     'X-SEED (Barbour, 2001)'
_computing_publication_material     'publCIF (Westrip, 2010)'
loop_
    _atom_site_type_symbol
    _atom_site_label
    _atom_site_fract_x
    _atom_site_fract_y
    _atom_site_fract_z
    _atom_site_U_iso_or_equiv
    _atom_site_adp_type
    _atom_site_calc_flag
    _atom_site_refinement_flags
    _atom_site_occupancy
    _atom_site_disorder_assembly
    _atom_site_disorder_group
    O O1 0.38338(7) 0.51103(10) 0.45822(7) 0.0647(3) Uani d . 1 . .
    N N1 0.23286(7) 0.52044(10) 0.35142(7) 0.0456(3) Uani d . 1 . .
    H H1 0.2500(10) 0.6048(17) 0.3643(9) 0.066(4) Uiso d . 1 . .
    N N2 0.22405(7) 0.29711(9) 0.35955(7) 0.0450(3) Uani d . 1 . .
    C C1 0.16927(9) 0.48272(12) 0.29302(8) 0.0446(3) Uani d . 1 . .
    C C2 0.11547(10) 0.55500(15) 0.23652(9) 0.0609(4) Uani d . 1 . .
    H H2 0.1189 0.6481 0.2328 0.073 Uiso calc R 1 . .
    C C3 0.05747(12) 0.48239(18) 0.18687(10) 0.0733(5) Uani d . 1 . .
    H H3 0.0207 0.5274 0.1483 0.088 Uiso calc R 1 . .
    C C4 0.05192(13) 0.34275(18) 0.19233(10) 0.0767(5) Uani d . 1 . .
    H H4 0.0111 0.2972 0.1577 0.092 Uiso calc R 1 . .
    C C5 0.10482(11) 0.27110(15) 0.24714(10) 0.0647(4) Uani d . 1 . .
    H H5 0.1011 0.1779 0.2501 0.078 Uiso calc R 1 . .
    C C6 0.16460(9) 0.34273(12) 0.29846(8) 0.0453(3) Uani d . 1 . .
    C C7 0.26312(9) 0.40660(11) 0.38936(7) 0.0411(3) Uani d . 1 . .
    C C8 0.33717(9) 0.41037(12) 0.45261(8) 0.0444(3) Uani d . 1 . .
    C C9 0.35378(9) 0.28972(13) 0.50523(8) 0.0471(3) Uani d . 1 . .
    C C10 0.28375(11) 0.21174(15) 0.53695(9) 0.0613(4) Uani d . 1 . .
    H H10 0.2238 0.2326 0.5240 0.074 Uiso calc R 1 . .
    C C11 0.30339(17) 0.10285(19) 0.58787(11) 0.0904(7) Uani d . 1 . .
    H H11 0.2566 0.0520 0.6110 0.108 Uiso calc R 1 . .
    C C12 0.3922(2) 0.0697(2) 0.60441(13) 0.1081(8) Uani d . 1 . .
    H H12 0.4052 -0.0053 0.6373 0.130 Uiso calc R 1 . .
    C C13 0.46157(16) 0.1462(2) 0.57286(13) 0.0942(7) Uani d . 1 . .
    H H13 0.5214 0.1224 0.5840 0.113 Uiso calc R 1 . .
    C C14 0.44330(11) 0.25789(16) 0.52484(9) 0.0632(4) Uani d . 1 . .
    H H14 0.4904 0.3119 0.5055 0.076 Uiso calc R 1 . .
loop_
    _atom_site_aniso_label
    _atom_site_aniso_U_11
    _atom_site_aniso_U_22
    _atom_site_aniso_U_33
    _atom_site_aniso_U_12
    _atom_site_aniso_U_13
    _atom_site_aniso_U_23
    O1 0.0593(6) 0.0444(6) 0.0904(8) -0.0143(5) -0.0074(5) 0.0005(5)
    N1 0.0576(7) 0.0243(5) 0.0551(6) -0.0016(5) 0.0001(5) 0.0018(5)
    N2 0.0574(7) 0.0269(5) 0.0506(6) -0.0008(4) -0.0037(5) 0.0015(4)
    C1 0.0526(7) 0.0335(6) 0.0477(7) 0.0013(5) 0.0040(6) 0.0032(5)
    C2 0.0731(10) 0.0441(8) 0.0656(9) 0.0079(7) -0.0038(8) 0.0136(7)
    C3 0.0784(11) 0.0751(11) 0.0663(9) 0.0043(9) -0.0174(9) 0.0174(9)
    C4 0.0894(13) 0.0752(12) 0.0656(9) -0.0134(10) -0.0262(9) 0.0048(9)
    C5 0.0858(11) 0.0455(8) 0.0630(8) -0.0114(7) -0.0168(8) 0.0004(7)
    C6 0.0561(8) 0.0329(6) 0.0469(6) -0.0008(5) -0.0013(6) 0.0019(5)
    C7 0.0486(7) 0.0273(6) 0.0475(6) -0.0014(5) 0.0044(5) 0.0009(5)
    C8 0.0437(7) 0.0354(6) 0.0543(7) -0.0020(5) 0.0046(6) -0.0045(6)
    C9 0.0559(8) 0.0403(7) 0.0450(6) -0.0009(6) -0.0049(6) -0.0037(6)
    C10 0.0725(10) 0.0583(9) 0.0531(8) -0.0141(7) -0.0062(7) 0.0077(7)
    C11 0.1331(19) 0.0743(12) 0.0637(10) -0.0338(12) -0.0211(11) 0.0238(9)
    C12 0.160(2) 0.0778(14) 0.0864(13) -0.0021(15) -0.0520(15) 0.0288(11)
    C13 0.1035(16) 0.0826(14) 0.0967(14) 0.0211(12) -0.0447(12) 0.0051(12)
    C14 0.0632(9) 0.0625(9) 0.0641(9) 0.0056(7) -0.0151(7) -0.0065(7)
loop_
    _geom_bond_atom_site_label_1
    _geom_bond_atom_site_label_2
    _geom_bond_site_symmetry_2
    _geom_bond_distance
    _geom_bond_publ_flag
    O1 C8 . 1.2146(14) ?
    N1 C7 . 1.3571(15) ?
    N1 C1 . 1.3677(17) ?
    N1 H1 . 0.900(17) ?
    N2 C7 . 1.3195(15) ?
    N2 C6 . 1.3802(16) ?
    C1 C2 . 1.3938(19) ?
    C1 C6 . 1.3977(17) ?
    C2 C3 . 1.367(2) ?
    C2 H2 . 0.9300 ?
    C3 C4 . 1.395(2) ?
    C3 H3 . 0.9300 ?
    C4 C5 . 1.366(2) ?
    C4 H4 . 0.9300 ?
    C5 C6 . 1.3933(19) ?
    C5 H5 . 0.9300 ?
    C7 C8 . 1.4800(18) ?
    C8 C9 . 1.4809(18) ?
    C9 C10 . 1.3851(19) ?
    C9 C14 . 1.392(2) ?
    C10 C11 . 1.380(2) ?
    C10 H10 . 0.9300 ?
    C11 C12 . 1.375(3) ?
    C11 H11 . 0.9300 ?
    C12 C13 . 1.369(3) ?
    C12 H12 . 0.9300 ?
    C13 C14 . 1.372(2) ?
    C13 H13 . 0.9300 ?
    C14 H14 . 0.9300 ?
loop_
    _geom_angle_atom_site_label_1
    _geom_angle_atom_site_label_2
    _geom_angle_atom_site_label_3
    _geom_angle_site_symmetry_1
    _geom_angle_site_symmetry_3
    _geom_angle
    _geom_angle_publ_flag
    C7 N1 C1 . . 107.09(10) ?
    C7 N1 H1 . . 125.9(10) ?
    C1 N1 H1 . . 127.0(10) ?
    C7 N2 C6 . . 104.76(10) ?
    N1 C1 C2 . . 132.85(12) ?
    N1 C1 C6 . . 105.42(11) ?
    C2 C1 C6 . . 121.73(13) ?
    C3 C2 C1 . . 116.76(14) ?
    C3 C2 H2 . . 121.6 ?
    C1 C2 H2 . . 121.6 ?
    C2 C3 C4 . . 121.88(15) ?
    C2 C3 H3 . . 119.1 ?
    C4 C3 H3 . . 119.1 ?
    C5 C4 C3 . . 121.72(15) ?
    C5 C4 H4 . . 119.1 ?
    C3 C4 H4 . . 119.1 ?
    C4 C5 C6 . . 117.55(14) ?
    C4 C5 H5 . . 121.2 ?
    C6 C5 H5 . . 121.2 ?
    N2 C6 C5 . . 129.77(12) ?
    N2 C6 C1 . . 109.86(11) ?
    C5 C6 C1 . . 120.36(12) ?
    N2 C7 N1 . . 112.86(11) ?
    N2 C7 C8 . . 125.70(11) ?
    N1 C7 C8 . . 121.28(10) ?
    O1 C8 C7 . . 118.92(12) ?
    O1 C8 C9 . . 122.35(12) ?
    C7 C8 C9 . . 118.71(10) ?
    C10 C9 C14 . . 119.88(13) ?
    C10 C9 C8 . . 122.30(13) ?
    C14 C9 C8 . . 117.79(13) ?
    C11 C10 C9 . . 119.64(17) ?
    C11 C10 H10 . . 120.2 ?
    C9 C10 H10 . . 120.2 ?
    C12 C11 C10 . . 119.92(19) ?
    C12 C11 H11 . . 120.0 ?
    C10 C11 H11 . . 120.0 ?
    C13 C12 C11 . . 120.55(18) ?
    C13 C12 H12 . . 119.7 ?
    C11 C12 H12 . . 119.7 ?
    C12 C13 C14 . . 120.36(19) ?
    C12 C13 H13 . . 119.8 ?
    C14 C13 H13 . . 119.8 ?
    C13 C14 C9 . . 119.56(17) ?
    C13 C14 H14 . . 120.2 ?
    C9 C14 H14 . . 120.2 ?
loop_
    _geom_torsion_atom_site_label_1
    _geom_torsion_atom_site_label_2
    _geom_torsion_atom_site_label_3
    _geom_torsion_atom_site_label_4
    _geom_torsion_site_symmetry_1
    _geom_torsion_site_symmetry_2
    _geom_torsion_site_symmetry_3
    _geom_torsion_site_symmetry_4
    _geom_torsion
    _geom_torsion_publ_flag
    C7 N1 C1 C2 . . . . 179.42(14) ?
    C7 N1 C1 C6 . . . . -0.39(14) ?
    N1 C1 C2 C3 . . . . -179.47(15) ?
    C6 C1 C2 C3 . . . . 0.3(2) ?
    C1 C2 C3 C4 . . . . 0.2(2) ?
    C2 C3 C4 C5 . . . . -0.6(3) ?
    C3 C4 C5 C6 . . . . 0.5(3) ?
    C7 N2 C6 C5 . . . . -179.18(15) ?
    C7 N2 C6 C1 . . . . -0.19(14) ?
    C4 C5 C6 N2 . . . . 178.85(14) ?
    C4 C5 C6 C1 . . . . 0.0(2) ?
    N1 C1 C6 N2 . . . . 0.37(14) ?
    C2 C1 C6 N2 . . . . -179.47(12) ?
    N1 C1 C6 C5 . . . . 179.46(13) ?
    C2 C1 C6 C5 . . . . -0.4(2) ?
    C6 N2 C7 N1 . . . . -0.06(14) ?
    C6 N2 C7 C8 . . . . -175.65(11) ?
    C1 N1 C7 N2 . . . . 0.29(15) ?
    C1 N1 C7 C8 . . . . 176.10(11) ?
    N2 C7 C8 O1 . . . . 160.44(13) ?
    N1 C7 C8 O1 . . . . -14.80(19) ?
    N2 C7 C8 C9 . . . . -17.95(19) ?
    N1 C7 C8 C9 . . . . 166.81(11) ?
    O1 C8 C9 C10 . . . . 142.64(14) ?
    C7 C8 C9 C10 . . . . -39.03(18) ?
    O1 C8 C9 C14 . . . . -35.36(19) ?
    C7 C8 C9 C14 . . . . 142.97(12) ?
    C14 C9 C10 C11 . . . . 0.0(2) ?
    C8 C9 C10 C11 . . . . -177.95(14) ?
    C9 C10 C11 C12 . . . . -2.2(3) ?
    C10 C11 C12 C13 . . . . 2.0(3) ?
    C11 C12 C13 C14 . . . . 0.6(3) ?
    C12 C13 C14 C9 . . . . -2.8(3) ?
    C10 C9 C14 C13 . . . . 2.5(2) ?
    C8 C9 C14 C13 . . . . -179.45(14) ?
loop_
    _geom_hbond_atom_site_label_D
    _geom_hbond_atom_site_label_H
    _geom_hbond_atom_site_label_A
    _geom_hbond_site_symmetry_A
    _geom_hbond_distance_DH
    _geom_hbond_distance_HA
    _geom_hbond_distance_DA
    _geom_hbond_angle_DHA
    _geom_hbond_publ_flag
    N1 H1 N2 8_665 0.90(2) 1.95(2) 2.829(2) 164.0(10)
                                                   yes
