# Supplementary material for: 2-Benzoyl-1H-benzimidazole
Source: Acta Crystallogr Sect E Struct Rep Online. 2010 Nov 13;66(Pt 12):o3164. doi: 10.1107/S1600536810045666 (PMC3011630; doi:10.1107/S1600536810045666)
Supplement: Supplementary file 2 [file e-66-o3164-Isup2.hkl]

# 
# h,k,l, Fc-squared, Fo-squared, sigma(Fo-squared) and status flag 
# 
data_I
_shelx_title '  Pbca' 
_shelx_refln_list_code          4 
_shelx_F_calc_maximum      190.80 
_exptl_crystal_F_000       928.00 
_reflns_d_resolution_high  0.7697 
 
loop_ 
 _symmetry_equiv_pos_as_xyz 
 'x, y, z' 
 '-x+1/2, -y, z+1/2' 
 '-x, y+1/2, -z+1/2' 
 'x+1/2, -y+1/2, -z' 
 '-x, -y, -z' 
 'x-1/2, y, -z-1/2' 
 'x, -y-1/2, z-1/2' 
 '-x-1/2, y-1/2, z' 
 
_cell_length_a    14.7356 
_cell_length_b     9.9530 
_cell_length_c    15.7981 
_cell_angle_alpha  90.000 
_cell_angle_beta   90.000 
_cell_angle_gamma  90.000 
 
_shelx_F_squared_multiplier     1.000 
 
loop_ 
 _refln_index_h 
 _refln_index_k 
 _refln_index_l 
 _refln_F_squared_calc 
 _refln_F_squared_meas 
 _refln_F_squared_sigma 
 _refln_observed_status 
   2   0   0    12043.10    10455.39    203.01 o 
   4   0   0      843.09      965.65     21.57 o 
   6   0   0     2538.79     2315.77     48.84 o 
   8   0   0      563.63      476.00     14.57 o 
  10   0   0     1239.23     1255.92     31.55 o 
  12   0   0       21.60       23.55      4.76 o 
  14   0   0       74.82       78.45      8.12 o 
  16   0   0       35.61       49.12      8.06 o 
  18   0   0      329.19      343.41     17.72 o 
   2   1   0     2143.79     1972.47     27.97 o 
   4   1   0      201.21      172.50      4.32 o 
   6   1   0      252.90      246.27      6.21 o 
   8   1   0      335.71      375.94      8.99 o 
  10   1   0       47.66       45.24      3.72 o 
  12   1   0      132.69      115.47      7.67 o 
  14   1   0       12.85       10.06      3.31 o 
  16   1   0       15.71       15.28      3.92 o 
  18   1   0        0.64       -4.73      3.41 o 
   0   2   0     2182.63     2006.40     40.57 o 
   2   2   0      781.28      649.99     10.51 o 
   4   2   0     2738.84     2693.78     38.83 o 
   6   2   0       87.56       78.93      3.49 o 
   8   2   0      726.23      757.71     14.52 o 
  10   2   0        6.09        2.18      1.95 o 
  12   2   0       97.48      106.39      5.91 o 
  14   2   0      383.78      378.88     11.55 o 
  16   2   0       69.35       72.26      6.19 o 
  18   2   0       10.11       14.31      4.55 o 
   2   3   0     4316.57     4133.21     58.13 o 
   4   3   0     1416.42     1382.70     17.85 o 
   6   3   0      101.16      100.68      4.03 o 
   8   3   0     1697.63     1797.43     29.07 o 
  10   3   0      356.86      349.49     11.85 o 
  12   3   0       57.52       60.33      4.71 o 
  14   3   0      218.37      230.35     13.02 o 
  16   3   0      110.66       99.36      7.00 o 
  18   3   0        9.92       11.02      4.29 o 
   0   4   0     8139.84     8553.92    166.80 o 
   2   4   0       36.14       46.62      3.46 o 
   4   4   0     1062.11     1039.54     14.46 o 
   6   4   0     1894.63     1907.33     29.99 o 
   8   4   0      417.87      413.64      9.94 o 
  10   4   0       59.52       64.98      4.49 o 
  12   4   0      111.67      118.12      6.35 o 
  14   4   0        3.52        6.43      3.33 o 
  16   4   0       12.61       12.46      3.91 o 
  18   4   0       29.66       44.38      6.13 o 
   2   5   0     1310.21     1423.45     22.83 o 
   4   5   0       60.17       45.59      5.27 o 
   6   5   0       52.81       47.45      4.64 o 
   8   5   0        1.66        3.86      1.95 o 
  10   5   0        5.10       10.02      2.76 o 
  12   5   0      166.98      174.11      7.98 o 
  14   5   0       26.66       20.43      4.08 o 
  16   5   0       24.41       29.64      6.60 o 
   0   6   0      344.90      398.39     12.77 o 
   2   6   0      176.83      189.85      4.74 o 
   4   6   0        5.47        0.19      2.06 o 
   6   6   0       72.28       81.90      3.61 o 
   8   6   0       25.03       21.87      3.11 o 
  10   6   0        4.69        6.66      3.40 o 
  12   6   0        6.93       10.10      3.34 o 
  14   6   0        5.82        2.18      3.17 o 
  16   6   0        0.62       -5.24      3.49 o 
   2   7   0      966.55      996.19     14.94 o 
   4   7   0      163.41      157.23      5.91 o 
   6   7   0      358.98      407.58      8.78 o 
   8   7   0      222.64      217.05     15.02 o 
  10   7   0      155.01      151.20     15.70 o 
  12   7   0      120.46      113.96      7.78 o 
  14   7   0        3.86        1.32      3.31 o 
  16   7   0       31.09       32.86      5.72 o 
   0   8   0      152.19      146.82      8.22 o 
   2   8   0       92.23       90.49      3.88 o 
   4   8   0        0.64       -0.39      1.60 o 
   6   8   0       40.65       34.66      3.82 o 
   8   8   0       31.91       43.22      4.64 o 
  10   8   0       16.96       22.26      4.89 o 
  12   8   0        0.04       -2.38      2.86 o 
  14   8   0       30.11       34.47     12.03 o 
   2   9   0      811.36      762.20     16.29 o 
   4   9   0      226.82      210.00      7.86 o 
   6   9   0      308.21      314.82     11.97 o 
   8   9   0      354.43      329.93     11.42 o 
  10   9   0       91.55       80.49      6.27 o 
  12   9   0       12.56       12.17      5.47 o 
   0  10   0      539.33      554.61     19.60 o 
   2  10   0      933.88      935.37     34.14 o 
   4  10   0      128.13      142.56      6.82 o 
   6  10   0       17.99       17.62      3.59 o 
   8  10   0       51.19       37.37      4.73 o 
  10  10   0        1.21        1.99      3.01 o 
  12  10   0        8.98       13.17      6.22 o 
   2  11   0       15.79       14.56      3.27 o 
   4  11   0       69.98       68.90      5.57 o 
   6  11   0        9.49        6.54      3.25 o 
   8  11   0        1.12        4.47      3.01 o 
  10  11   0        0.00       -1.16      3.13 o 
   0  12   0       39.60       72.92      8.47 o 
   2  12   0        5.69        4.21      3.03 o 
   4  12   0       21.63       30.79      5.12 o 
   6  12   0       14.65       37.58     11.69 o 
   1   1   1      631.07      656.63     13.73 o 
   2   1   1     5998.31     5848.55     57.37 o 
   3   1   1      127.65      121.46      2.37 o 
   4   1   1        2.78        1.61      0.76 o 
   5   1   1     2647.80     2660.16     27.36 o 
   6   1   1      675.57      637.60      8.34 o 
   7   1   1     1257.23     1237.99     14.52 o 
   8   1   1      171.96      167.53      3.96 o 
   9   1   1        5.73        3.61      1.32 o 
  10   1   1       22.37       24.61      2.88 o 
  11   1   1       10.30       11.71      1.91 o 
  12   1   1       72.21       79.65      4.46 o 
  13   1   1        5.53        4.95      1.93 o 
  14   1   1       10.08        9.97      2.33 o 
  15   1   1        0.10       -1.05      1.97 o 
  16   1   1       61.14       73.48      4.37 o 
  17   1   1       16.24       16.32      4.54 o 
  18   1   1        2.37        2.28      2.55 o 
  19   1   1        3.36        4.13      2.93 o 
   0   2   1    24583.99    24513.20    334.94 o 
   1   2   1       91.07       87.60      1.75 o 
   2   2   1      501.63      524.39      6.34 o 
   3   2   1     1031.64     1022.34     11.40 o 
   4   2   1      879.41      870.46     12.00 o 
   5   2   1     1769.82     1703.67     16.58 o 
   6   2   1      132.13      127.31      3.51 o 
   7   2   1        3.80        5.02      1.21 o 
   8   2   1      630.14      664.76      9.34 o 
   9   2   1      206.26      222.77      6.07 o 
  10   2   1      301.47      303.32      6.68 o 
  11   2   1      520.21      523.44     12.62 o 
  12   2   1       54.00       58.08      3.26 o 
  13   2   1       74.93       62.62      3.54 o 
  14   2   1        3.83        3.04      2.10 o 
  15   2   1       22.31       21.25      3.97 o 
  16   2   1       22.48       26.27      3.16 o 
  17   2   1       14.22       14.96      3.01 o 
  18   2   1       16.79       13.47      3.07 o 
   1   3   1     1354.35     1363.52     13.03 o 
   2   3   1       32.01       38.88      1.85 o 
   3   3   1       37.35       32.90      1.40 o 
   4   3   1       24.98       21.25      1.18 o 
   5   3   1        7.29        6.06      0.94 o 
   6   3   1      313.11      316.02      5.41 o 
   7   3   1      177.10      209.09      4.36 o 
   8   3   1        0.26       -0.93      0.98 o 
   9   3   1      467.87      443.73      7.52 o 
  10   3   1        0.02       -0.55      1.33 o 
  11   3   1        5.30        4.56      1.72 o 
  12   3   1        5.34        5.74      1.83 o 
  13   3   1      175.75      173.77      6.99 o 
  14   3   1        0.38        0.68      2.77 o 
  15   3   1        0.84        0.23      2.04 o 
  16   3   1        5.06        3.53      2.31 o 
  17   3   1        2.23        2.92      2.49 o 
  18   3   1        8.84        8.03      3.78 o 
   0   4   1     3534.72     3556.67     50.76 o 
   1   4   1      658.34      682.23      7.50 o 
   2   4   1       50.35       38.21      1.57 o 
   3   4   1      281.81      294.37      4.82 o 
   4   4   1       40.81       40.18      1.70 o 
   5   4   1      216.11      270.96      5.67 o 
   6   4   1      212.13      220.21      4.17 o 
   7   4   1      256.87      244.02      4.93 o 
   8   4   1      136.24      134.89      3.77 o 
   9   4   1       23.98       25.69      2.18 o 
  10   4   1       17.28       15.16      2.07 o 
  11   4   1        5.81        6.53      1.81 o 
  12   4   1       69.34       79.78      3.83 o 
  13   4   1       53.39       51.99      3.55 o 
  14   4   1        0.79       -0.95      1.90 o 
  15   4   1        0.37       -1.09      2.12 o 
  16   4   1        7.71        5.47      2.52 o 
  17   4   1        4.12        2.16      2.90 o 
  18   4   1       11.21       13.77      3.23 o 
   1   5   1     1331.51     1335.20     13.59 o 
   2   5   1     2616.25     2816.46     26.45 o 
   3   5   1      121.72      129.08      3.19 o 
   4   5   1      580.24      602.92      8.52 o 
   5   5   1     2460.46     2584.39     25.12 o 
   6   5   1     1128.64     1071.30     12.22 o 
   7   5   1      696.09      757.22      9.63 o 
   8   5   1       86.28       95.28      4.27 o 
   9   5   1       31.31       34.41      2.71 o 
  10   5   1        0.52        0.01      1.54 o 
  11   5   1       35.68       32.89      5.15 o 
  12   5   1      177.58      166.35      5.31 o 
  13   5   1      332.41      325.25      7.63 o 
  14   5   1      147.66      143.17      5.34 o 
  15   5   1      156.96      174.13      7.08 o 
  16   5   1       88.85       97.55      6.84 o 
  17   5   1        8.21        8.08      3.10 o 
   0   6   1        0.05        2.54      1.47 o 
   1   6   1       19.15       20.27      1.40 o 
   2   6   1        4.54        3.66      0.94 o 
   3   6   1       74.52       85.09      2.48 o 
   4   6   1        0.21        0.23      1.06 o 
   5   6   1       13.80       19.57      1.67 o 
   6   6   1        1.03        0.39      1.28 o 
   7   6   1      249.86      229.79      4.82 o 
   8   6   1       72.51       70.72      3.57 o 
   9   6   1        5.52        5.62      1.95 o 
  10   6   1       19.84       18.44      2.43 o 
  11   6   1        8.89        8.95      2.20 o 
  12   6   1        5.15        0.03      2.24 o 
  13   6   1        6.57        5.39      2.30 o 
  14   6   1        8.24       10.82      3.19 o 
  15   6   1        5.65        8.03      4.00 o 
  16   6   1        7.00        9.20      2.90 o 
   1   7   1        1.71        2.43      1.09 o 
   2   7   1       59.10       66.47      2.42 o 
   3   7   1        0.13        0.75      1.04 o 
   4   7   1      198.23      199.41      4.18 o 
   5   7   1      160.63      169.05      4.49 o 
   6   7   1      208.29      219.29      4.87 o 
   7   7   1      268.23      241.67      6.04 o 
   8   7   1      330.22      314.13      6.20 o 
   9   7   1      515.56      475.63      8.92 o 
  10   7   1      197.85      189.29      8.61 o 
  11   7   1        6.28        8.45      2.61 o 
  12   7   1       48.14       53.44      3.82 o 
  13   7   1       85.07       88.09      4.74 o 
  14   7   1       33.63       31.39      3.56 o 
  15   7   1       16.09       15.17      3.11 o 
  16   7   1       12.92       18.75      3.42 o 
   0   8   1      273.46      281.17      8.32 o 
   1   8   1      692.13      629.42      8.66 o 
   2   8   1      574.60      543.53      7.88 o 
   3   8   1        7.15        9.61      1.67 o 
   4   8   1      143.10      120.17      3.98 o 
   5   8   1       41.37       32.42      2.26 o 
   6   8   1      716.61      708.69      9.91 o 
   7   8   1       30.39       28.43      3.16 o 
   8   8   1      489.38      474.22      8.21 o 
   9   8   1      361.88      333.28      7.62 o 
  10   8   1       92.15       93.19      4.46 o 
  11   8   1       81.03       65.61      4.08 o 
  12   8   1       10.93        9.28      2.58 o 
  13   8   1        1.06        1.48      2.34 o 
  14   8   1        0.34        0.73      2.49 o 
  15   8   1        0.02       -0.51      2.69 o 
   1   9   1      179.42      171.11      7.18 o 
   2   9   1       20.09       16.51      2.19 o 
   3   9   1       29.32       30.80      2.57 o 
   4   9   1        8.97        9.16      2.36 o 
   5   9   1      173.24      170.23      5.03 o 
   6   9   1       14.14       13.60      2.89 o 
   7   9   1      177.40      185.26      4.93 o 
   8   9   1       18.55       20.42      2.69 o 
   9   9   1       13.89       22.08      4.06 o 
  10   9   1        0.01        1.48      2.18 o 
  11   9   1        0.09        2.18      2.18 o 
  12   9   1        0.09       -1.72      2.47 o 
  13   9   1        0.63        1.31      2.62 o 
   0  10   1        0.00       -1.89      2.37 o 
   1  10   1      138.23      148.33      4.84 o 
   2  10   1       56.50       58.95      4.44 o 
   3  10   1       84.35       86.83      3.98 o 
   4  10   1       81.37       72.24      3.72 o 
   5  10   1       26.26       25.10      3.02 o 
   6  10   1       10.91        7.19      2.52 o 
   7  10   1       35.20       37.47      3.21 o 
   8  10   1       19.66       19.16      2.75 o 
   9  10   1       10.69       14.51      2.51 o 
  10  10   1       19.69       22.34      3.00 o 
  11  10   1        0.00        3.70      3.54 o 
  12  10   1        2.60        4.54      3.22 o 
   1  11   1       15.52       16.38      2.51 o 
   2  11   1       84.45       67.41      3.83 o 
   3  11   1       20.79       17.09      2.52 o 
   4  11   1        2.08        2.42      1.89 o 
   5  11   1        0.00       -2.51      1.82 o 
   6  11   1       32.87       37.75      3.59 o 
   7  11   1        0.17        2.24      2.18 o 
   8  11   1       15.31       24.10      3.79 o 
   9  11   1        7.38        8.12      2.96 o 
  10  11   1       10.74       15.36      3.41 o 
   0  12   1        0.11       -0.63      2.61 o 
   1  12   1        0.23        1.83      2.04 o 
   2  12   1        1.67        0.97      1.93 o 
   3  12   1        6.32        9.02      2.43 o 
   4  12   1        0.75        2.77      2.17 o 
   5  12   1        1.17        1.95      2.62 o 
   6  12   1       14.84       17.10      4.17 o 
   7  12   1        2.96        5.40      2.88 o 
   1   0   2     8482.96     8550.32    167.04 o 
   2   0   2      729.66      614.80     10.30 o 
   3   0   2    30006.59    29616.11    783.46 o 
   4   0   2      686.46      658.23      9.02 o 
   5   0   2      842.20      753.87     10.45 o 
   6   0   2      369.48      363.53      7.91 o 
   7   0   2     2518.75     2626.91     43.32 o 
   8   0   2       99.54       80.86      3.97 o 
   9   0   2      713.97      744.23     20.71 o 
  10   0   2       40.88       30.52      3.23 o 
  11   0   2      309.86      304.67      8.96 o 
  12   0   2      159.00      146.92     10.54 o 
  13   0   2      341.99      379.45     12.28 o 
  14   0   2      158.00      157.70      7.55 o 
  15   0   2       14.38       20.19      3.94 o 
  16   0   2        1.87        0.18      4.87 o 
  17   0   2       37.84       33.37      7.41 o 
  18   0   2        7.94        4.52      3.79 o 
  19   0   2       30.78       34.76      5.68 o 
   1   1   2     2347.85     2273.99     26.42 o 
   2   1   2    28768.26    31017.87    468.02 o 
   3   1   2     1998.31     1993.79     18.43 o 
   4   1   2        0.40        1.23      0.55 o 
   5   1   2     1011.34     1023.62      9.61 o 
   6   1   2     1515.58     1491.99     17.97 o 
   7   1   2      393.78      398.70      6.24 o 
   8   1   2      356.05      378.59      6.32 o 
   9   1   2      151.25      142.63      3.85 o 
  10   1   2        6.79        9.17      1.64 o 
  11   1   2       43.81       38.21      2.90 o 
  12   1   2      218.78      215.11      5.62 o 
  13   1   2        0.17       -1.00      1.74 o 
  14   1   2       30.83       29.46      2.92 o 
  15   1   2        0.30        1.69      2.45 o 
  16   1   2       16.73       18.23      2.87 o 
  17   1   2        2.39        3.12      2.47 o 
  18   1   2       19.83       29.22      3.56 o 
   0   2   2     4020.58     3871.08     75.61 o 
   1   2   2     1658.88     1479.72     17.71 o 
   2   2   2      108.22      108.50      2.30 o 
   3   2   2      741.16      652.29     10.33 o 
   4   2   2     2712.77     2498.62     26.01 o 
   5   2   2       22.06       17.13      1.08 o 
   6   2   2      170.04      181.70      2.98 o 
   7   2   2       85.70       81.80      2.33 o 
   8   2   2      741.91      732.58     10.01 o 
   9   2   2      232.23      230.21      4.99 o 
  10   2   2      694.64      677.52     10.17 o 
  11   2   2       26.60       23.90      2.31 o 
  12   2   2        1.32        1.25      1.67 o 
  13   2   2       38.01       39.99      3.37 o 
  14   2   2      109.86      111.93      4.62 o 
  15   2   2       17.19       17.34      3.77 o 
  16   2   2        0.00       -2.15      2.08 o 
  17   2   2        0.51       -1.46      2.29 o 
  18   2   2        0.07       -1.76      2.47 o 
   1   3   2      266.69      278.99      4.64 o 
   2   3   2     2455.97     2459.25     29.44 o 
   3   3   2       11.55       11.01      1.03 o 
   4   3   2     1232.49     1273.61     14.53 o 
   5   3   2      934.64      937.39     17.29 o 
   6   3   2      550.82      582.39      6.45 o 
   7   3   2      800.29      897.33      9.28 o 
   8   3   2      624.62      633.15      9.14 o 
   9   3   2       43.04       44.83      3.17 o 
  10   3   2      584.04      592.44      9.39 o 
  11   3   2      377.62      398.31      7.71 o 
  12   3   2       12.65        8.86      2.05 o 
  13   3   2      320.63      298.80      7.03 o 
  14   3   2       90.90       95.74      5.37 o 
  15   3   2       74.46       73.17      4.21 o 
  16   3   2        4.25       -1.36      2.18 o 
  17   3   2       21.55       28.25      3.52 o 
  18   3   2        0.27       -0.06      2.51 o 
   0   4   2        7.37        7.85      0.95 o 
   1   4   2      889.30      911.17      9.44 o 
   2   4   2      124.12      129.25      2.71 o 
   3   4   2       64.19       78.04      2.66 o 
   4   4   2      307.50      304.18      5.18 o 
   5   4   2       30.22       31.59      2.23 o 
   6   4   2       60.62       60.22      2.21 o 
   7   4   2       58.88       65.76      2.39 o 
   8   4   2       75.90       65.34      2.96 o 
   9   4   2        0.00        0.21      1.31 o 
  10   4   2       15.33       13.12      1.95 o 
  11   4   2      190.07      195.03      5.35 o 
  12   4   2      160.33      166.36      5.13 o 
  13   4   2        1.31       -0.40      1.90 o 
  14   4   2       36.87       32.05      3.14 o 
  15   4   2        3.85        1.12      2.22 o 
  16   4   2       11.22        8.66      2.66 o 
  17   4   2        1.13        2.14      2.59 o 
  18   4   2        0.15        5.46      2.82 o 
   1   5   2       30.07       23.51      1.28 o 
   2   5   2        0.06       -0.20      0.66 o 
   3   5   2        0.14        0.38      0.77 o 
   4   5   2        8.18       11.19      1.09 o 
   5   5   2      471.56      486.68      7.16 o 
   6   5   2       37.61       33.15      2.15 o 
   7   5   2       10.46       14.23      1.91 o 
   8   5   2       15.61       17.01      1.76 o 
   9   5   2        6.69        5.00      1.65 o 
  10   5   2      107.06      112.23      4.05 o 
  11   5   2       11.92       16.86      2.34 o 
  12   5   2       25.84       22.57      2.72 o 
  13   5   2       33.01       38.67      3.29 o 
  14   5   2        1.99        3.46      2.26 o 
  15   5   2       28.34       25.64      3.20 o 
  16   5   2        0.29       -3.54      2.36 o 
  17   5   2        0.07       -3.53      2.35 o 
   0   6   2     1578.69     1838.42     23.47 o 
   1   6   2      602.44      619.75      7.61 o 
   2   6   2      321.70      322.06      4.55 o 
   3   6   2        6.39        5.77      0.97 o 
   4   6   2      288.85      268.04      4.65 o 
   5   6   2      425.51      418.02     10.07 o 
   6   6   2      324.24      296.67      6.81 o 
   7   6   2       87.70       84.84      3.05 o 
   8   6   2     1076.63     1079.07     13.20 o 
   9   6   2       37.53       40.47      3.24 o 
  10   6   2      676.99      647.20     10.70 o 
  11   6   2       48.58       43.36      3.26 o 
  12   6   2      245.10      237.46      6.53 o 
  13   6   2        0.75       -1.57      2.35 o 
  14   6   2        6.14        2.62      2.28 o 
  15   6   2        0.03       -0.15      2.42 o 
  16   6   2       11.72       13.51      3.32 o 
   1   7   2        1.44        1.84      1.09 o 
   2   7   2      188.82      175.84      4.23 o 
   3   7   2      263.70      279.95      4.51 o 
   4   7   2       55.93       49.67      2.10 o 
   5   7   2        5.85        8.18      1.58 o 
   6   7   2      108.60      101.88      3.44 o 
   7   7   2      165.93      154.00      4.24 o 
   8   7   2      104.64      117.67      4.68 o 
   9   7   2        7.35        7.79      1.99 o 
  10   7   2       94.39       91.90      4.71 o 
  11   7   2        0.60        0.84      1.93 o 
  12   7   2        0.02       -0.28      1.87 o 
  13   7   2        8.39        9.01      2.50 o 
  14   7   2       10.23        8.65      2.72 o 
  15   7   2       30.18       32.78      3.69 o 
   0   8   2       21.31       26.79      3.16 o 
   1   8   2       10.39       10.30      1.77 o 
   2   8   2      102.50      106.85      3.68 o 
   3   8   2       43.94       46.25      2.71 o 
   4   8   2       27.77       27.59      2.15 o 
   5   8   2      103.27      106.63      3.56 o 
   6   8   2      150.20      143.24      5.20 o 
   7   8   2       67.31       75.36      4.32 o 
   8   8   2       31.94       33.54      2.71 o 
   9   8   2        4.00        5.20      1.86 o 
  10   8   2       12.74       14.10      2.71 o 
  11   8   2        2.93        3.48      2.20 o 
  12   8   2       53.02       58.33      4.09 o 
  13   8   2       22.34       15.37      2.99 o 
  14   8   2        2.99        0.79      2.57 o 
   1   9   2        7.17        7.47      1.73 o 
   2   9   2        9.09       14.55      2.08 o 
   3   9   2        2.88        0.21      1.55 o 
   4   9   2      178.26      181.96      5.37 o 
   5   9   2       26.90       31.46      3.52 o 
   6   9   2       43.87       36.84      2.70 o 
   7   9   2      199.60      186.98      7.03 o 
   8   9   2       40.88       41.71      3.30 o 
   9   9   2      134.28      145.11     12.14 o 
  10   9   2       54.66       54.02      3.96 o 
  11   9   2       32.24       37.69      3.66 o 
  12   9   2        7.06        8.29      3.09 o 
  13   9   2        1.79       -1.23      4.08 o 
   0  10   2      461.27      419.68     11.61 o 
   1  10   2      365.60      383.00      7.87 o 
   2  10   2       57.96       50.58      3.28 o 
   3  10   2       57.34       59.68      4.86 o 
   4  10   2      288.43      276.58      6.69 o 
   5  10   2      187.67      174.36      5.43 o 
   6  10   2       47.84       43.15      3.30 o 
   7  10   2      100.18       92.42      4.36 o 
   8  10   2       51.34       60.84      3.90 o 
   9  10   2       57.67       59.97      4.69 o 
  10  10   2        0.60        2.32      2.66 o 
  11  10   2        2.95        7.82      3.67 o 
   1  11   2        0.85       -0.11      1.68 o 
   2  11   2        2.64        3.09      2.03 o 
   3  11   2       13.57       14.15      3.14 o 
   4  11   2       40.46       37.07      3.21 o 
   5  11   2        9.71        7.16      2.73 o 
   6  11   2        0.01       -1.28      2.08 o 
   7  11   2        1.95        1.30      2.37 o 
   8  11   2        0.61        1.91      2.60 o 
   9  11   2        4.26        5.59      2.87 o 
   0  12   2        0.03        0.72      2.83 o 
   1  12   2       18.97       20.87      3.29 o 
   2  12   2        8.43        7.21      2.72 o 
   3  12   2        0.00        0.96      2.34 o 
   4  12   2        0.01       -0.87      2.24 o 
   5  12   2       19.74       31.34      3.99 o 
   6  12   2       29.37       36.47      4.13 o 
   1   1   3      341.70      348.08      5.92 o 
   2   1   3    36403.35    38682.41    778.17 o 
   3   1   3    14639.15    14529.48    181.88 o 
   4   1   3      133.23      145.09      2.36 o 
   5   1   3      103.94      100.74      2.10 o 
   6   1   3      329.33      321.38      4.69 o 
   7   1   3      712.55      828.83      9.39 o 
   8   1   3       34.03       37.16      2.05 o 
   9   1   3      192.08      174.48      4.24 o 
  10   1   3       14.51       10.34      1.73 o 
  11   1   3        2.47        2.93      1.56 o 
  12   1   3       51.54       56.29      4.74 o 
  13   1   3       69.17       77.21      3.88 o 
  14   1   3        0.82        1.56      1.94 o 
  15   1   3      129.60      131.36      5.23 o 
  16   1   3      142.54      161.27      7.69 o 
  17   1   3       12.38       15.99      3.05 o 
  18   1   3        1.67        1.41      2.69 o 
   0   2   3    16782.55    17032.61    232.16 o 
   1   2   3      241.26      248.43      3.04 o 
   2   2   3     1580.07     1530.14     13.03 o 
   3   2   3     2590.85     2661.13     20.52 o 
   4   2   3      344.07      350.22      3.83 o 
   5   2   3       14.62       15.26      1.11 o 
   6   2   3      219.18      229.20      4.23 o 
   7   2   3      132.56      125.73      2.92 o 
   8   2   3      116.58      117.52      2.93 o 
   9   2   3       12.17        9.96      2.10 o 
  10   2   3       13.45       14.99      1.93 o 
  11   2   3       59.06       56.61      3.03 o 
  12   2   3       15.81       12.08      2.12 o 
  13   2   3       20.93       22.32      2.67 o 
  14   2   3        3.06        1.54      2.17 o 
  15   2   3        1.39       -0.06      2.02 o 
  16   2   3        2.30        1.52      2.14 o 
  17   2   3        0.16       -2.43      2.17 o 
  18   2   3        1.07        0.03      2.71 o 
   1   3   3       51.61       54.67      1.56 o 
   2   3   3      449.58      452.74      6.74 o 
   3   3   3        0.61        0.46      0.51 o 
   4   3   3       17.14       22.44      1.09 o 
   5   3   3       49.41       45.85      1.55 o 
   6   3   3     1692.08     1726.07     17.29 o 
   7   3   3       94.60      120.70      4.05 o 
   8   3   3      103.97       97.56      2.56 o 
   9   3   3      439.63      410.80      7.13 o 
  10   3   3        2.91        2.30      1.75 o 
  11   3   3        0.00        3.47      1.69 o 
  12   3   3       34.17       35.79      2.92 o 
  13   3   3       65.37       68.70      3.75 o 
  14   3   3       23.23       29.20      3.00 o 
  15   3   3       12.00        9.32      2.37 o 
  16   3   3        3.58        4.27      2.38 o 
  17   3   3       24.57       28.61      3.50 o 
  18   3   3        4.36        2.46      2.76 o 
   0   4   3     2423.07     2527.54     31.72 o 
   1   4   3     1471.38     1501.79     18.71 o 
   2   4   3        0.14        0.38      0.75 o 
   3   4   3     2577.58     2576.20     24.35 o 
   4   4   3     1955.21     1954.12     17.32 o 
   5   4   3      373.50      429.11      5.83 o 
   6   4   3        0.01        0.12      0.76 o 
   7   4   3       12.16        9.88      1.24 o 
   8   4   3       18.92       27.54      1.89 o 
   9   4   3       71.08       64.68      5.32 o 
  10   4   3        2.28        1.93      1.50 o 
  11   4   3        1.03        2.12      1.70 o 
  12   4   3       89.83       84.27      3.95 o 
  13   4   3        3.76        2.95      2.02 o 
  14   4   3       57.44       61.11      3.92 o 
  15   4   3       30.76       30.72      3.64 o 
  16   4   3        1.06        1.83      2.40 o 
  17   4   3       34.45       32.35      3.68 o 
   1   5   3      227.48      228.66      3.10 o 
   2   5   3       20.46       20.57      1.46 o 
   3   5   3     1435.76     1491.83     20.80 o 
   4   5   3      670.28      668.63      8.10 o 
   5   5   3       59.31       62.31      2.12 o 
   6   5   3      475.94      492.10      9.26 o 
   7   5   3        7.16        6.11      1.53 o 
   8   5   3       10.42        9.44      1.54 o 
   9   5   3      371.75      387.87      6.70 o 
  10   5   3       20.73       20.10      2.31 o 
  11   5   3      208.59      215.42      5.73 o 
  12   5   3      159.23      161.31      5.31 o 
  13   5   3       57.32       56.00      5.88 o 
  14   5   3       55.92       59.20      3.95 o 
  15   5   3       58.80       53.07      4.05 o 
  16   5   3        2.52        2.18      2.55 o 
  17   5   3       19.79       16.36      3.41 o 
   0   6   3      190.97      220.59      5.31 o 
   1   6   3       66.28       64.18      2.04 o 
   2   6   3       33.05       30.70      1.58 o 
   3   6   3      189.03      199.76      3.94 o 
   4   6   3        1.82        0.95      1.21 o 
   5   6   3        0.51        0.99      1.26 o 
   6   6   3       20.22       23.18      2.13 o 
   7   6   3        8.88        7.21      1.70 o 
   8   6   3       16.77       22.18      2.08 o 
   9   6   3      100.44      100.94      3.60 o 
  10   6   3       43.54       41.81      3.04 o 
  11   6   3      128.43      137.37      4.96 o 
  12   6   3       14.81       14.12      2.54 o 
  13   6   3        1.14        0.17      2.01 o 
  14   6   3       11.36       12.75      2.79 o 
  15   6   3        0.19        0.96      2.40 o 
  16   6   3        1.77        1.80      2.68 o 
   1   7   3       64.17       55.51      3.11 o 
   2   7   3        3.67        6.29      1.23 o 
   3   7   3      185.11      197.08      4.63 o 
   4   7   3       26.72       29.19      2.00 o 
   5   7   3        2.50        4.31      1.53 o 
   6   7   3       95.88       92.74      6.19 o 
   7   7   3        0.00       -1.37      2.75 o 
   8   7   3      204.97      217.09      5.14 o 
   9   7   3      117.72      123.53      4.11 o 
  10   7   3        9.18       10.29      2.29 o 
  11   7   3       55.29       63.27      3.83 o 
  12   7   3        0.76       -0.24      2.10 o 
  13   7   3        6.51        2.22      2.30 o 
  14   7   3        8.69        9.04      4.13 o 
  15   7   3       19.10       24.29      4.66 o 
   0   8   3     1433.26     1331.21     23.54 o 
   1   8   3        5.44        2.49      1.50 o 
   2   8   3     1220.98     1169.94     13.71 o 
   3   8   3      800.42      745.10      9.91 o 
   4   8   3       99.96      113.61      3.62 o 
   5   8   3     2203.47     2096.20     22.23 o 
   6   8   3       62.83       63.03      3.02 o 
   7   8   3      283.91      268.81      8.96 o 
   8   8   3        2.67        4.38      1.75 o 
   9   8   3        7.18        5.32      1.95 o 
  10   8   3      111.09      109.90      6.27 o 
  11   8   3       19.77       22.23      3.50 o 
  12   8   3       41.81       38.50      4.28 o 
  13   8   3       29.46       31.53      5.10 o 
  14   8   3        0.00        0.97      3.06 o 
   1   9   3      129.48      118.71      4.10 o 
   2   9   3       14.94       13.83      2.00 o 
   3   9   3       50.85       45.93      2.68 o 
   4   9   3       17.25       21.02      2.23 o 
   5   9   3       12.16        7.41      1.79 o 
   6   9   3        3.42        5.85      1.77 o 
   7   9   3        3.83        5.28      1.75 o 
   8   9   3       52.78       57.33      5.29 o 
   9   9   3        4.74        2.03      4.43 o 
  10   9   3        0.00       -0.48      2.40 o 
  11   9   3       18.13       15.40      4.34 o 
  12   9   3        1.21       -3.78      2.52 o 
  13   9   3        0.03       -0.17      3.08 o 
   0  10   3      444.23      434.19     23.67 o 
   1  10   3       13.63       15.67      2.33 o 
   2  10   3        7.99       10.73      2.11 o 
   3  10   3       31.10       28.74      2.75 o 
   4  10   3      105.90      120.50      4.58 o 
   5  10   3       88.39       91.49      4.88 o 
   6  10   3        0.63        1.71      1.94 o 
   7  10   3        9.54        4.89      2.17 o 
   8  10   3       34.68       35.02      3.37 o 
   9  10   3       18.16       10.87      2.89 o 
  10  10   3        1.34        1.57      2.75 o 
  11  10   3       11.49       11.09      4.21 o 
   1  11   3       11.62        8.24      2.53 o 
   2  11   3        2.90        4.68      2.92 o 
   3  11   3       26.76       34.33      3.68 o 
   4  11   3       65.25       80.40      5.89 o 
   5  11   3        0.36       -1.18      2.11 o 
   6  11   3       11.55       15.22      5.02 o 
   7  11   3        5.25        6.87      2.84 o 
   8  11   3       14.13       14.40      4.79 o 
   9  11   3        2.20        1.30      2.76 o 
   0  12   3        0.00       -0.06      3.74 o 
   1  12   3        1.53        3.15      3.15 o 
   2  12   3        8.74       11.17      3.56 o 
   3  12   3       15.73       23.47      4.44 o 
   4  12   3       11.99       26.54      4.50 o 
   5  12   3        7.45       12.07      4.84 o 
   6  12   3        0.88       -1.54      4.27 o 
   0   0   4     2306.81     2226.87     45.14 o 
   1   0   4     5981.32     5943.45     80.60 o 
   2   0   4     9210.33     9189.46     89.68 o 
   3   0   4    11426.75    11481.34    100.55 o 
   4   0   4    24776.82    25913.04    291.94 o 
   5   0   4      111.25      148.07      4.46 o 
   6   0   4     3433.65     3575.43     53.03 o 
   7   0   4      810.74      855.13     12.57 o 
   8   0   4       70.13       97.77      7.37 o 
   9   0   4      110.99      123.46      6.87 o 
  10   0   4        6.35        3.09      2.68 o 
  11   0   4       40.04       35.86      6.55 o 
  12   0   4       49.70       49.76      4.42 o 
  13   0   4       26.24       28.36      3.96 o 
  14   0   4        7.96       11.70      3.44 o 
  15   0   4       91.55      116.49      6.95 o 
  16   0   4        0.39       -1.63      2.94 o 
  17   0   4        6.90        3.31      3.40 o 
  18   0   4       12.25       10.38      4.41 o 
   1   1   4     4486.09     4338.46     42.60 o 
   2   1   4      171.71      197.97      2.79 o 
   3   1   4     3579.77     3385.05     24.28 o 
   4   1   4      421.39      399.47      4.19 o 
   5   1   4        0.64        0.34      0.58 o 
   6   1   4      466.74      438.71      5.38 o 
   7   1   4     1029.71     1093.76     10.96 o 
   8   1   4       92.80       90.56      2.63 o 
   9   1   4        1.52        2.07      1.07 o 
  10   1   4       72.03       70.56      4.08 o 
  11   1   4      161.80      170.82      4.84 o 
  12   1   4      343.76      332.27      7.05 o 
  13   1   4      107.71      121.73      4.60 o 
  14   1   4        2.33        1.48      2.00 o 
  15   1   4       76.62       76.59      4.22 o 
  16   1   4       21.31       21.19      3.07 o 
  17   1   4        0.87        0.70      2.37 o 
  18   1   4        4.98       -0.77      2.55 o 
   0   2   4     7619.03     7578.32    147.56 o 
   1   2   4     2187.38     2171.52     18.15 o 
   2   2   4       65.67       62.67      1.32 o 
   3   2   4     2225.08     2237.24     17.57 o 
   4   2   4      299.20      235.09      2.81 o 
   5   2   4      201.09      221.78      3.22 o 
   6   2   4      656.62      625.19      6.88 o 
   7   2   4       76.72       71.90      2.34 o 
   8   2   4        4.29        4.76      1.13 o 
   9   2   4       32.02       31.42      1.90 o 
  10   2   4      181.68      165.59      5.10 o 
  11   2   4       51.83       67.11      3.30 o 
  12   2   4       17.64       16.19      2.57 o 
  13   2   4      118.67      104.79      4.32 o 
  14   2   4       19.94       21.26      2.78 o 
  15   2   4        1.48       -0.93      2.42 o 
  16   2   4        0.13       -1.02      2.12 o 
  17   2   4        8.09       10.15      2.87 o 
  18   2   4        7.41        3.21      2.62 o 
   1   3   4        6.18       11.26      0.75 o 
   2   3   4      764.31      811.78      9.69 o 
   3   3   4      657.16      680.53      6.43 o 
   4   3   4      840.52      830.99      8.25 o 
   5   3   4       35.76       45.62      1.59 o 
   6   3   4     2190.84     2261.21     18.56 o 
   7   3   4      188.39      191.37      4.18 o 
   8   3   4       52.65       48.90      2.18 o 
   9   3   4      160.38      166.15      5.97 o 
  10   3   4      193.69      192.35      4.25 o 
  11   3   4        3.91        4.94      1.71 o 
  12   3   4      554.15      518.20      9.26 o 
  13   3   4       85.48       81.45      3.98 o 
  14   3   4       23.17       23.51      3.20 o 
  15   3   4       24.69       28.48      3.14 o 
  16   3   4        3.40       -1.59      2.38 o 
  17   3   4        3.11       -0.91      2.26 o 
  18   3   4        6.59        2.94      2.67 o 
   0   4   4     4113.78     4164.89     48.06 o 
   1   4   4      233.22      258.57      3.67 o 
   2   4   4      131.39      131.90      4.40 o 
   3   4   4     2079.46     2123.44     18.59 o 
   4   4   4     1024.04     1086.36     10.53 o 
   5   4   4      180.93      217.40      3.78 o 
   6   4   4       79.45       77.05      3.06 o 
   7   4   4       50.07       54.78      2.23 o 
   8   4   4        2.38        3.36      1.19 o 
   9   4   4        5.58        3.35      1.63 o 
  10   4   4        0.72        1.10      2.02 o 
  11   4   4      298.58      292.22      6.61 o 
  12   4   4       40.99       38.65      3.07 o 
  13   4   4        5.44        2.12      1.96 o 
  14   4   4       10.29       13.87      2.51 o 
  15   4   4       23.82       30.04      3.32 o 
  16   4   4       12.29        6.03      2.73 o 
  17   4   4        7.08        6.37      2.75 o 
   1   5   4        0.07       -0.23      0.73 o 
   2   5   4       35.51       48.07      1.99 o 
   3   5   4      440.48      451.63      6.77 o 
   4   5   4       68.90       80.32      2.43 o 
   5   5   4       60.50       61.91      2.04 o 
   6   5   4       71.73       68.66      2.19 o 
   7   5   4        4.54        3.71      1.49 o 
   8   5   4      153.33      153.01      4.50 o 
   9   5   4       16.09       12.10      2.14 o 
  10   5   4       25.62       29.24      4.05 o 
  11   5   4        3.15        1.74      1.80 o 
  12   5   4       16.25       14.88      2.48 o 
  13   5   4       23.30       28.24      3.22 o 
  14   5   4       23.25       34.02      3.39 o 
  15   5   4        2.22        5.00      3.01 o 
  16   5   4        0.37       -2.08      2.67 o 
  17   5   4        3.85        6.36      3.49 o 
   0   6   4        0.03        0.23      3.14 o 
   1   6   4      241.68      255.37      4.78 o 
   2   6   4       79.58       85.43      2.77 o 
   3   6   4     1295.81     1353.50     14.56 o 
   4   6   4       16.54       22.55      1.66 o 
   5   6   4      576.49      521.06     10.19 o 
   6   6   4       66.54       61.48      2.63 o 
   7   6   4      246.16      243.49      5.73 o 
   8   6   4       11.22       16.16      2.24 o 
   9   6   4       92.97       83.25      5.30 o 
  10   6   4        4.29        3.19      2.01 o 
  11   6   4      184.10      176.16      5.45 o 
  12   6   4       18.37       19.37      3.32 o 
  13   6   4      198.32      198.14      7.36 o 
  14   6   4       14.02       12.43      3.84 o 
  15   6   4       31.53       41.71      9.11 o 
  16   6   4        1.54        4.25      3.25 o 
   1   7   4       19.59       16.04      1.69 o 
   2   7   4        5.77        6.61      1.82 o 
   3   7   4       54.85       52.40      2.57 o 
   4   7   4        9.27       13.65      1.64 o 
   5   7   4       30.42       28.29      2.27 o 
   6   7   4        7.62        6.52      1.79 o 
   7   7   4        1.61        4.11      1.76 o 
   8   7   4      237.83      232.89      6.08 o 
   9   7   4       29.96       35.93      3.09 o 
  10   7   4       65.26       60.68      3.85 o 
  11   7   4       54.84       63.44      4.65 o 
  12   7   4        8.58        1.23      2.55 o 
  13   7   4        2.47       -1.20      2.55 o 
  14   7   4        0.00       -0.28      2.90 o 
  15   7   4        0.04        1.24      3.07 o 
   0   8   4       52.66       50.27      3.81 o 
   1   8   4        1.79        1.96      1.40 o 
   2   8   4       22.05       18.76      2.05 o 
   3   8   4       50.01       55.79      2.69 o 
   4   8   4        1.84        3.65      1.48 o 
   5   8   4        1.96        6.56      1.66 o 
   6   8   4       18.47       20.82      2.11 o 
   7   8   4       89.90       84.42      7.03 o 
   8   8   4        6.06        3.25      3.03 o 
   9   8   4        0.93        2.88      2.27 o 
  10   8   4        0.61        1.57      2.16 o 
  11   8   4       58.83       59.42      4.69 o 
  12   8   4        1.15        3.47      2.79 o 
  13   8   4        2.95        6.09      3.05 o 
  14   8   4        1.84       -1.50      4.29 o 
   1   9   4      104.39      104.44      3.85 o 
   2   9   4      191.28      171.18      4.43 o 
   3   9   4       30.18       26.21      2.59 o 
   4   9   4      284.91      268.65      8.63 o 
   5   9   4        2.66       -1.60      1.60 o 
   6   9   4        2.21        0.03      2.19 o 
   7   9   4       38.74       45.01      4.79 o 
   8   9   4        0.22        0.21      1.88 o 
   9   9   4       10.59       11.24      2.95 o 
  10   9   4       45.29       45.22      3.96 o 
  11   9   4      130.43      150.65      6.84 o 
  12   9   4       21.80       18.69      3.71 o 
  13   9   4        4.41       -1.33      3.01 o 
   0  10   4      212.55      221.34     12.51 o 
   1  10   4        5.23        0.74      2.21 o 
   2  10   4      126.13      126.47      8.90 o 
   3  10   4      102.44      113.35      7.82 o 
   4  10   4      181.61      189.13      7.46 o 
   5  10   4       30.29       25.80      2.89 o 
   6  10   4      176.31      181.51      5.81 o 
   7  10   4        2.59       -2.19      1.90 o 
   8  10   4       25.93       23.60      3.08 o 
   9  10   4        8.55        8.39      2.52 o 
  10  10   4        0.01       -1.17      2.30 o 
  11  10   4       21.62       25.22      5.30 o 
   1  11   4        1.11        1.34      2.81 o 
   2  11   4        1.48        1.66      2.87 o 
   3  11   4       46.11       39.66      5.07 o 
   4  11   4       13.16       11.41      3.61 o 
   5  11   4        0.47       -0.83      2.87 o 
   6  11   4        0.00        0.02      2.89 o 
   7  11   4        1.64        1.04      3.11 o 
   8  11   4        2.27       -1.82      3.40 o 
   9  11   4        9.79       11.56      3.34 o 
   0  12   4        0.02       -2.47      4.16 o 
   1  12   4       25.67       33.50      5.49 o 
   2  12   4        0.00        3.10      3.42 o 
   3  12   4        5.22       -0.47      3.26 o 
   4  12   4        3.76       -0.18      3.16 o 
   5  12   4       10.75       15.33      4.23 o 
   6  12   4        0.81       -2.79      3.18 o 
   1   1   5     6069.66     5959.34     44.17 o 
   2   1   5     2580.38     2541.72     19.77 o 
   3   1   5      754.16      784.94      6.56 o 
   4   1   5      218.52      223.49      2.74 o 
   5   1   5     1378.32     1303.01     11.26 o 
   6   1   5      729.76      700.26      6.98 o 
   7   1   5      220.46      248.92      4.00 o 
   8   1   5       39.70       44.22      2.08 o 
   9   1   5       51.82       48.72      2.22 o 
  10   1   5      108.66      111.28      3.32 o 
  11   1   5      136.33      131.62      4.31 o 
  12   1   5       75.39       68.49      3.48 o 
  13   1   5      169.64      155.99      6.19 o 
  14   1   5       26.30       26.30      2.93 o 
  15   1   5      103.37       96.21      4.77 o 
  16   1   5       25.68       31.55      3.34 o 
  17   1   5        5.07        5.07      2.91 o 
  18   1   5        1.54       -2.27      2.38 o 
   0   2   5      184.26      144.23      5.48 o 
   1   2   5     1507.00     1518.87     15.96 o 
   2   2   5       24.09       19.39      0.81 o 
   3   2   5      769.18      750.19      5.94 o 
   4   2   5      156.62      175.70      2.42 o 
   5   2   5     3163.47     3436.13     25.13 o 
   6   2   5      814.98      824.81      8.00 o 
   7   2   5      322.68      351.58      4.55 o 
   8   2   5      279.73      299.37      5.52 o 
   9   2   5       18.22       14.34      1.91 o 
  10   2   5       12.99       10.59      1.78 o 
  11   2   5        1.28        2.84      1.68 o 
  12   2   5       63.18       58.99      3.33 o 
  13   2   5       18.58       22.00      3.68 o 
  14   2   5        6.23        2.51      2.05 o 
  15   2   5        6.58        7.45      2.38 o 
  16   2   5       34.48       33.93      3.45 o 
  17   2   5        5.36        4.63      2.49 o 
  18   2   5        0.45        0.76      2.60 o 
   1   3   5      273.05      294.41      3.60 o 
   2   3   5      241.15      240.59      3.09 o 
   3   3   5       55.12       56.45      2.31 o 
   4   3   5      241.43      255.90      2.91 o 
   5   3   5      394.04      370.81      3.84 o 
   6   3   5      886.81      912.56      8.73 o 
   7   3   5        1.91        3.44      0.93 o 
   8   3   5       49.85       50.14      2.01 o 
   9   3   5      106.51      105.36      3.85 o 
  10   3   5       11.41       10.94      1.99 o 
  11   3   5       19.71       23.91      2.95 o 
  12   3   5        2.09        0.02      1.68 o 
  13   3   5        0.04       -1.75      2.40 o 
  14   3   5        3.30        3.24      2.10 o 
  15   3   5        0.09        0.63      2.09 o 
  16   3   5       12.72       11.01      2.70 o 
  17   3   5        4.51        6.75      2.72 o 
  18   3   5        9.60       10.80      3.55 o 
   0   4   5       70.84       94.58      4.40 o 
   1   4   5       29.61       26.79      1.19 o 
   2   4   5      893.59      921.28      9.56 o 
   3   4   5       17.90       19.19      0.99 o 
   4   4   5      738.00      741.95      8.34 o 
   5   4   5       32.44       28.91      1.34 o 
   6   4   5       81.24       93.25      2.24 o 
   7   4   5       52.54       55.29      1.89 o 
   8   4   5      132.27      130.01      3.06 o 
   9   4   5      276.39      277.21      6.98 o 
  10   4   5      156.96      142.33      4.74 o 
  11   4   5      167.50      164.02      6.02 o 
  12   4   5      133.75      135.96      4.90 o 
  13   4   5        2.03        3.15      1.97 o 
  14   4   5       15.08       16.55      2.63 o 
  15   4   5        3.08        2.37      2.69 o 
  16   4   5       24.65       29.74      4.02 o 
  17   4   5        0.65       -1.30      2.83 o 
   1   5   5      131.80      131.30      3.00 o 
   2   5   5      162.93      127.06      3.01 o 
   3   5   5      228.96      215.49      5.13 o 
   4   5   5       23.20       22.10      1.55 o 
   5   5   5      153.69      141.82      2.97 o 
   6   5   5      203.42      215.29      3.83 o 
   7   5   5        6.04        8.10      1.67 o 
   8   5   5     1324.19     1284.73     15.66 o 
   9   5   5       59.96       53.63      2.75 o 
  10   5   5     1022.76     1043.13     15.11 o 
  11   5   5      350.23      360.80      9.03 o 
  12   5   5       80.81       78.06      4.79 o 
  13   5   5       32.66       34.02      3.86 o 
  14   5   5        0.21       -2.54      2.38 o 
  15   5   5        1.09        0.85      2.72 o 
  16   5   5        8.50       16.04      4.70 o 
  17   5   5        2.16       -3.97      2.99 o 
   0   6   5      172.04      178.28      5.52 o 
   1   6   5       21.48       20.01      2.02 o 
   2   6   5      103.06       96.95      2.94 o 
   3   6   5      150.18      136.80      3.72 o 
   4   6   5      105.70      106.74      2.88 o 
   5   6   5      201.18      204.84      6.38 o 
   6   6   5       38.72       36.44      2.23 o 
   7   6   5       12.90       13.31      1.77 o 
   8   6   5        4.06       -0.27      1.44 o 
   9   6   5       96.02       95.59      4.57 o 
  10   6   5       14.01        8.75      2.15 o 
  11   6   5       30.01       34.41      3.70 o 
  12   6   5       38.45       47.26      4.20 o 
  13   6   5       13.42       11.53      3.17 o 
  14   6   5        0.22        0.37      2.61 o 
  15   6   5        0.04       -2.14      2.80 o 
  16   6   5        1.39       -1.76      3.07 o 
   1   7   5       55.40       49.66      2.73 o 
   2   7   5      292.72      278.51      5.48 o 
   3   7   5      980.98      910.85     11.10 o 
   4   7   5      740.71      683.68      9.16 o 
   5   7   5        0.78        0.14      1.49 o 
   6   7   5      383.32      360.33      7.39 o 
   7   7   5      389.93      386.52     11.95 o 
   8   7   5       16.04       10.57      2.17 o 
   9   7   5       59.71       53.24      4.06 o 
  10   7   5       63.89       67.44      3.98 o 
  11   7   5       42.36       40.33      3.53 o 
  12   7   5       42.43       44.02      4.79 o 
  13   7   5       19.08       19.09      3.56 o 
  14   7   5       30.27       37.86      4.51 o 
  15   7   5        4.63        4.13      3.92 o 
   0   8   5       14.73       22.95      3.27 o 
   1   8   5      204.04      185.30      4.65 o 
   2   8   5      110.67       98.81      4.27 o 
   3   8   5      378.06      376.93      7.49 o 
   4   8   5      742.66      700.45     11.13 o 
   5   8   5        0.03        1.21      1.67 o 
   6   8   5       62.02       55.53      3.33 o 
   7   8   5       15.11       16.52      2.74 o 
   8   8   5       29.61       29.93      2.96 o 
   9   8   5        1.91        2.97      2.04 o 
  10   8   5       40.75       41.28      3.58 o 
  11   8   5       14.04       20.67      3.03 o 
  12   8   5        0.92       -1.49      2.61 o 
  13   8   5       86.10       92.45      6.00 o 
  14   8   5        0.97        2.27      3.08 o 
   1   9   5        7.31        8.28      4.19 o 
   2   9   5       83.38       85.56      4.74 o 
   3   9   5       59.19       58.17      3.42 o 
   4   9   5       80.75       79.66      3.88 o 
   5   9   5        3.65        2.25      1.80 o 
   6   9   5        0.01       -1.31      1.69 o 
   7   9   5       25.57       33.59      3.11 o 
   8   9   5       54.42       62.47      4.93 o 
   9   9   5       28.19       32.42      3.88 o 
  10   9   5       66.41       78.62      4.96 o 
  11   9   5        0.02       -0.85      2.43 o 
  12   9   5        3.09        1.78      2.99 o 
   0  10   5       66.08       66.58      7.78 o 
   1  10   5       28.01       22.08      6.00 o 
   2  10   5       55.10       53.31      7.53 o 
   3  10   5       15.69        8.70      4.59 o 
   4  10   5       60.16       61.23      4.63 o 
   5  10   5        0.02        5.31      2.76 o 
   6  10   5      118.04      119.82      9.62 o 
   7  10   5        4.66        1.81      2.50 o 
   8  10   5       29.34       32.07      3.46 o 
   9  10   5        1.79        4.07      2.47 o 
  10  10   5        2.95        2.77      2.52 o 
  11  10   5       15.25       20.22      4.80 o 
   1  11   5        9.79       11.05      3.44 o 
   2  11   5      178.66      176.59      8.48 o 
   3  11   5        4.61       14.54      3.86 o 
   4  11   5        0.50       -1.87      2.80 o 
   5  11   5        0.85       -2.81      2.82 o 
   6  11   5       49.12       36.53      5.06 o 
   7  11   5        0.33        1.80      3.36 o 
   8  11   5        0.60        1.18      3.30 o 
   0  12   5        3.89       11.07      5.20 o 
   1  12   5       12.59       21.48      4.50 o 
   2  12   5       23.03       21.72      4.62 o 
   3  12   5        0.76        6.43      3.58 o 
   4  12   5        5.99       12.54      4.17 o 
   5  12   5       15.26        7.75      3.89 o 
   0   0   6       19.20       18.53      1.34 o 
   1   0   6      695.66      658.79      7.68 o 
   2   0   6      226.18      208.84      4.51 o 
   3   0   6     3333.56     3599.90     32.78 o 
   4   0   6     2243.65     2133.12     20.31 o 
   5   0   6    20324.84    20735.04    337.24 o 
   6   0   6       28.18       36.31      1.94 o 
   7   0   6      392.28      429.10      8.13 o 
   8   0   6      130.17      109.62      4.96 o 
   9   0   6      142.41      138.66      4.63 o 
  10   0   6     1011.68     1035.03     16.47 o 
  11   0   6       20.72       22.20      3.32 o 
  12   0   6        3.35        4.53      6.27 o 
  13   0   6      509.85      498.53     21.68 o 
  14   0   6      248.79      237.42     18.99 o 
  15   0   6        1.72        0.14      6.22 o 
  16   0   6        0.04       -1.15      3.32 o 
  17   0   6        8.39        9.16      3.87 o 
  18   0   6        0.88       -1.41      3.59 o 
   1   1   6      247.89      257.80      3.07 o 
   2   1   6       37.37       45.99      1.11 o 
   3   1   6       71.30       78.50      1.58 o 
   4   1   6       93.16       90.80      2.35 o 
   5   1   6       52.14       52.19      1.73 o 
   6   1   6     1168.24     1142.81     11.24 o 
   7   1   6        5.55        2.23      0.90 o 
   8   1   6       48.24       57.77      1.98 o 
   9   1   6       29.21       29.30      2.03 o 
  10   1   6        8.38        5.91      1.96 o 
  11   1   6        0.03        2.82      1.52 o 
  12   1   6        0.40        1.53      1.80 o 
  13   1   6        8.18        4.90      2.08 o 
  14   1   6        2.77        2.93      2.07 o 
  15   1   6        0.01        1.03      2.05 o 
  16   1   6       16.83       11.54      2.62 o 
  17   1   6        1.63        1.28      2.46 o 
  18   1   6        8.54       10.49      3.02 o 
   0   2   6      983.09     1047.04     16.43 o 
   1   2   6     4535.16     4597.45     52.88 o 
   2   2   6      131.70      148.26      2.39 o 
   3   2   6      569.71      523.95      4.79 o 
   4   2   6      219.18      211.81      2.58 o 
   5   2   6      370.44      374.33      4.13 o 
   6   2   6      327.46      324.84      3.94 o 
   7   2   6       10.05       18.46      1.26 o 
   8   2   6        0.17        1.92      0.89 o 
   9   2   6        8.89        7.17      1.27 o 
  10   2   6       28.95       24.03      2.28 o 
  11   2   6       63.94       64.62      3.29 o 
  12   2   6       11.41       10.04      2.07 o 
  13   2   6       16.39       17.81      3.82 o 
  14   2   6       23.73       21.22      2.74 o 
  15   2   6        0.47       -2.67      1.78 o 
  16   2   6        1.81       -1.16      2.22 o 
  17   2   6       27.18       30.58      4.19 o 
  18   2   6        0.33       -0.51      2.98 o 
   1   3   6      428.48      402.92      5.63 o 
   2   3   6     5984.02     6308.92     47.21 o 
   3   3   6       20.77       33.06      1.11 o 
   4   3   6      147.90      143.10      2.13 o 
   5   3   6       13.71       21.34      1.02 o 
   6   3   6      105.88      114.29      2.27 o 
   7   3   6        1.90        3.96      0.91 o 
   8   3   6        1.56        1.36      1.01 o 
   9   3   6      513.14      510.11      8.50 o 
  10   3   6        0.06       -1.23      1.28 o 
  11   3   6       26.04       28.08      2.58 o 
  12   3   6        0.84       -2.53      1.82 o 
  13   3   6        0.18        0.48      1.85 o 
  14   3   6       14.55        8.78      2.34 o 
  15   3   6       15.65        7.21      2.88 o 
  16   3   6        9.38        6.12      2.91 o 
  17   3   6       14.87       11.96      3.67 o 
   0   4   6     3550.91     3677.36     52.33 o 
   1   4   6      334.56      385.27      4.95 o 
   2   4   6      395.18      419.95      4.85 o 
   3   4   6      265.03      272.66      4.14 o 
   4   4   6     1079.73     1057.64      8.53 o 
   5   4   6      174.56      155.94      3.62 o 
   6   4   6       25.33       25.13      1.38 o 
   7   4   6      110.50      104.68      2.52 o 
   8   4   6       25.91       28.35      1.79 o 
   9   4   6       25.65       32.45      2.03 o 
  10   4   6      248.53      239.21      5.22 o 
  11   4   6      134.41      142.96      5.81 o 
  12   4   6        7.81        4.19      2.31 o 
  13   4   6       62.77       61.90      4.45 o 
  14   4   6       16.19       20.30      3.31 o 
  15   4   6       40.47       46.22      4.53 o 
  16   4   6        0.33        3.92      2.98 o 
  17   4   6       11.81        4.97      3.32 o 
   1   5   6      125.72      136.98      2.74 o 
   2   5   6       63.66       62.58      2.78 o 
   3   5   6        9.37        8.85      1.13 o 
   4   5   6       31.22       31.05      1.53 o 
   5   5   6       23.38       22.87      1.49 o 
   6   5   6      227.90      241.24      5.79 o 
   7   5   6      237.27      232.02      4.34 o 
   8   5   6       39.20       36.58      2.44 o 
   9   5   6       37.18       39.98      3.22 o 
  10   5   6        3.73        4.62      2.01 o 
  11   5   6       99.20      108.71      4.69 o 
  12   5   6       32.78       26.88      3.40 o 
  13   5   6        1.49        4.78      2.60 o 
  14   5   6        0.56       -0.19      2.66 o 
  15   5   6        6.94        3.64      4.61 o 
  16   5   6        1.76        0.64      2.98 o 
   0   6   6     1827.09     1905.43     29.84 o 
   1   6   6      292.14      284.82      5.11 o 
   2   6   6      411.92      432.01      6.72 o 
   3   6   6        2.40        2.61      1.40 o 
   4   6   6        7.91        9.52      1.56 o 
   5   6   6      137.48      136.19      3.77 o 
   6   6   6      105.65       96.69      3.78 o 
   7   6   6       61.78       56.65      3.21 o 
   8   6   6       29.21       26.66      2.91 o 
   9   6   6        2.03       -0.92      1.77 o 
  10   6   6        2.09        3.70      1.93 o 
  11   6   6        1.99        3.18      2.05 o 
  12   6   6       15.22       21.73      3.28 o 
  13   6   6       14.55       13.95      3.21 o 
  14   6   6        3.53        6.24      3.08 o 
  15   6   6       24.38       35.88      4.52 o 
  16   6   6        0.74       -0.77      3.24 o 
   1   7   6       54.89       49.57      2.97 o 
   2   7   6       91.76       84.15      3.81 o 
   3   7   6      830.81      803.71     12.47 o 
   4   7   6      420.48      401.24      7.56 o 
   5   7   6        2.83        4.79      1.73 o 
   6   7   6       47.50       53.47      3.22 o 
   7   7   6      365.88      344.08      7.45 o 
   8   7   6       10.58        6.69      2.05 o 
   9   7   6        8.36        6.80      2.14 o 
  10   7   6        4.87        5.03      2.19 o 
  11   7   6       67.22       69.26      4.25 o 
  12   7   6       10.76       13.36      3.17 o 
  13   7   6        0.12       -0.99      2.64 o 
  14   7   6       21.67       21.78      3.99 o 
  15   7   6       12.32        9.89      3.94 o 
   0   8   6       17.34       10.73      4.03 o 
   1   8   6      134.20      115.39      6.02 o 
   2   8   6       15.32       16.54      3.10 o 
   3   8   6       14.64       15.00      3.08 o 
   4   8   6       11.63       15.71      2.25 o 
   5   8   6      101.39       94.61      4.06 o 
   6   8   6       20.59       18.07      2.61 o 
   7   8   6       29.73       28.77      3.27 o 
   8   8   6        1.50        2.66      2.01 o 
   9   8   6        6.58        5.84      2.23 o 
  10   8   6        1.64       -0.21      2.11 o 
  11   8   6       44.60       43.67      3.86 o 
  12   8   6        1.67       -0.93      2.69 o 
  13   8   6        1.03       -4.31      4.63 o 
   1   9   6      191.36      194.00     18.49 o 
   2   9   6        3.52        1.02      2.45 o 
   3   9   6      363.80      353.61      9.21 o 
   4   9   6       49.15       61.86      4.44 o 
   5   9   6        7.56        3.23      3.22 o 
   6   9   6       24.68       25.72      3.36 o 
   7   9   6       22.85       17.28      3.24 o 
   8   9   6      110.97      130.17      6.21 o 
   9   9   6       13.12       18.26      6.71 o 
  10   9   6       34.41       42.10      6.10 o 
  11   9   6        0.01       -0.80      2.50 o 
  12   9   6        3.99        7.49      3.33 o 
   0  10   6       77.68       83.50      8.79 o 
   1  10   6       64.07       63.36      5.60 o 
   2  10   6        0.94        4.79      2.60 o 
   3  10   6      427.82      396.89     10.33 o 
   4  10   6       25.96       25.34      3.80 o 
   5  10   6      100.78      104.04      5.77 o 
   6  10   6        3.03        4.58      2.68 o 
   7  10   6       18.58       17.92      5.05 o 
   8  10   6       50.77       49.70      4.81 o 
   9  10   6        2.61       -0.62      2.62 o 
  10  10   6        0.43        3.05      3.13 o 
   1  11   6        1.97        1.63      4.66 o 
   2  11   6       45.66       40.39      5.07 o 
   3  11   6       13.15       18.48      3.44 o 
   4  11   6        3.25        5.12      2.80 o 
   5  11   6        1.74       10.12      3.15 o 
   6  11   6       24.12       30.15      4.18 o 
   7  11   6        2.56        8.95      3.32 o 
   8  11   6        7.80        7.09      3.32 o 
   0  12   6       34.33       37.06      7.81 o 
   1  12   6      119.50      159.45      8.94 o 
   2  12   6       39.24       51.88      6.07 o 
   3  12   6        0.11       -4.39      2.93 o 
   4  12   6        2.45        2.59      3.49 o 
   1   1   7       12.66       14.92      0.78 o 
   2   1   7       12.66       12.06      0.74 o 
   3   1   7       38.17       53.66      1.21 o 
   4   1   7       77.83       92.74      2.69 o 
   5   1   7      332.77      372.41      6.37 o 
   6   1   7     2101.88     1986.41     16.75 o 
   7   1   7      262.56      253.47      4.18 o 
   8   1   7        0.99        0.83      1.05 o 
   9   1   7      644.77      617.96      7.20 o 
  10   1   7       91.14      103.64      3.57 o 
  11   1   7      230.15      226.74      5.65 o 
  12   1   7      195.77      205.51      6.67 o 
  13   1   7        0.12       -1.64      1.80 o 
  14   1   7        8.21        7.73      2.27 o 
  15   1   7        0.84       -0.54      1.96 o 
  16   1   7        3.01        0.36      2.39 o 
  17   1   7       10.02        9.57      3.20 o 
   0   2   7       47.01       56.09      2.65 o 
   1   2   7       24.25       16.89      0.82 o 
   2   2   7      357.00      392.74      4.63 o 
   3   2   7       14.50       21.01      1.38 o 
   4   2   7      323.91      373.93      3.79 o 
   5   2   7     1215.30     1247.83     11.13 o 
   6   2   7      649.37      632.69      6.26 o 
   7   2   7       25.82       23.58      1.41 o 
   8   2   7      227.57      231.65      3.84 o 
   9   2   7       14.16       15.07      1.48 o 
  10   2   7       34.79       39.23      2.19 o 
  11   2   7       84.69       83.36      5.14 o 
  12   2   7        4.60        2.93      1.85 o 
  13   2   7       75.14       68.83      4.43 o 
  14   2   7        0.58        1.44      2.25 o 
  15   2   7        0.14       -2.82      2.33 o 
  16   2   7       11.72       12.95      3.26 o 
  17   2   7        1.66        2.88      3.10 o 
   1   3   7      649.84      654.63      7.48 o 
   2   3   7      432.75      448.27      4.57 o 
   3   3   7       12.01       16.84      1.06 o 
   4   3   7       60.37       58.51      1.46 o 
   5   3   7       18.67       16.01      1.09 o 
   6   3   7      382.02      382.76      4.18 o 
   7   3   7       75.42       82.52      2.51 o 
   8   3   7       29.38       29.27      1.76 o 
   9   3   7        1.85        2.01      1.45 o 
  10   3   7       12.84       12.90      1.84 o 
  11   3   7       56.15       57.47      3.28 o 
  12   3   7        6.08        5.37      2.35 o 
  13   3   7        1.15       -0.27      2.14 o 
  14   3   7       18.09       21.03      3.39 o 
  15   3   7        1.25        1.67      2.61 o 
  16   3   7        9.05       14.26      3.52 o 
  17   3   7        0.11       -3.62      2.87 o 
   0   4   7      358.18      355.64      7.03 o 
   1   4   7     1461.96     1478.78     13.31 o 
   2   4   7      429.99      456.83      8.10 o 
   3   4   7       45.06       48.50      1.72 o 
   4   4   7      451.65      516.57      5.47 o 
   5   4   7       74.39       80.63      2.78 o 
   6   4   7      125.72      118.35      2.75 o 
   7   4   7       24.39       21.85      1.84 o 
   8   4   7       30.86       37.64      2.12 o 
   9   4   7      222.86      206.61      4.79 o 
  10   4   7        1.09        3.09      2.13 o 
  11   4   7        0.74       -1.29      1.68 o 
  12   4   7        4.43        1.87      2.19 o 
  13   4   7       19.32       11.39      2.86 o 
  14   4   7        4.53        5.80      2.76 o 
  15   4   7       10.31       13.33      3.34 o 
  16   4   7        2.85        3.04      3.13 o 
   1   5   7       15.72       15.32      1.39 o 
   2   5   7       84.78       98.42      4.02 o 
   3   5   7       82.67       88.71      2.87 o 
   4   5   7       26.83       22.99      2.31 o 
   5   5   7       53.80       52.40      2.83 o 
   6   5   7       13.11       16.60      1.75 o 
   7   5   7     1198.03     1202.30     12.85 o 
   8   5   7      958.58      888.30     11.64 o 
   9   5   7      618.94      572.15     10.03 o 
  10   5   7      394.82      404.41     10.26 o 
  11   5   7      109.35      100.33      5.60 o 
  12   5   7       26.49       25.32      3.45 o 
  13   5   7        1.23        0.51      2.47 o 
  14   5   7        1.87        3.54      2.76 o 
  15   5   7        1.14        5.27      2.97 o 
  16   5   7        0.80        1.03      3.17 o 
   0   6   7        1.30        3.59      2.79 o 
   1   6   7       30.54       31.52      4.62 o 
   2   6   7      112.15      105.25      5.13 o 
   3   6   7        0.61        0.99      1.36 o 
   4   6   7      253.44      246.84      5.36 o 
   5   6   7       58.92       54.99      2.60 o 
   6   6   7       27.49       34.25      3.22 o 
   7   6   7        5.58        3.20      1.80 o 
   8   6   7       29.26       27.14      2.70 o 
   9   6   7       11.50       11.70      3.45 o 
  10   6   7       10.24        7.06      2.23 o 
  11   6   7        1.73       -0.20      2.01 o 
  12   6   7        5.67        4.13      3.08 o 
  13   6   7       24.97       33.23      4.08 o 
  14   6   7        2.62       -1.03      2.70 o 
  15   6   7       26.72       29.29      8.30 o 
   1   7   7        0.10       -0.50      3.08 o 
   2   7   7      127.68      119.02      5.85 o 
   3   7   7       96.87       87.54     11.05 o 
   4   7   7       44.41       46.50      3.72 o 
   5   7   7      106.81      112.12      5.06 o 
   6   7   7      121.57      134.86      5.18 o 
   7   7   7        1.52        1.50      1.77 o 
   8   7   7        2.94        2.34      2.45 o 
   9   7   7        8.42        7.81      2.28 o 
  10   7   7       36.50       40.30      3.82 o 
  11   7   7       18.64       17.81      5.00 o 
  12   7   7        7.16        6.34      2.52 o 
  13   7   7        0.48       -2.99      2.62 o 
  14   7   7        4.22        9.26      3.50 o 
   0   8   7      288.63      270.81     12.99 o 
   1   8   7      984.31      914.41     19.21 o 
   2   8   7       20.97       17.66      3.47 o 
   3   8   7      246.78      217.03      7.02 o 
   4   8   7        1.12       -3.34      2.34 o 
   5   8   7       27.16       26.92      3.28 o 
   6   8   7       79.38       70.57      4.59 o 
   7   8   7       12.46       10.76      3.35 o 
   8   8   7        4.88        9.50      2.91 o 
   9   8   7        9.27       -0.03      4.20 o 
  10   8   7        5.19        9.25      7.09 o 
  11   8   7       38.58       37.82      4.54 o 
  12   8   7       11.08       11.16      3.11 o 
  13   8   7        1.11       -2.84      2.83 o 
   1   9   7        1.30        1.09      3.82 o 
   2   9   7       63.11       64.81      5.42 o 
   3   9   7        2.37        5.92      2.47 o 
   4   9   7        5.43        7.30      3.02 o 
   5   9   7        6.40        5.44      2.61 o 
   6   9   7       24.37       28.49      3.58 o 
   7   9   7       17.43       12.45      3.04 o 
   8   9   7        0.76        2.75      2.70 o 
   9   9   7       11.09        8.88      3.83 o 
  10   9   7        0.23        2.31      3.57 o 
  11   9   7        0.03       -4.69      3.13 o 
  12   9   7        7.09        2.41      5.06 o 
   0  10   7       56.28       68.99      8.35 o 
   1  10   7        6.22        2.74      3.68 o 
   2  10   7        1.88        0.77      2.42 o 
   3  10   7       61.37       67.60      4.95 o 
   4  10   7       99.08      125.53      7.56 o 
   5  10   7       33.91       37.94      4.15 o 
   6  10   7        5.22        2.30      2.67 o 
   7  10   7        6.10       10.05      3.36 o 
   8  10   7        5.33        6.07      3.06 o 
   9  10   7        1.87        5.06      4.18 o 
  10  10   7        0.61        0.71      3.05 o 
   1  11   7        6.17       11.13      3.04 o 
   2  11   7        0.03        0.96      2.63 o 
   3  11   7        0.01        3.94      2.79 o 
   4  11   7        1.15        3.32      2.91 o 
   5  11   7        0.04        4.31      2.88 o 
   6  11   7        4.62        9.84      3.29 o 
   7  11   7        0.23        3.36      3.15 o 
   0  12   7       16.44       20.94      6.47 o 
   1  12   7       15.15       31.17      5.21 o 
   2  12   7       40.17       45.88      8.03 o 
   0   0   8       51.18       58.04      2.48 o 
   1   0   8     1151.20     1099.10     12.55 o 
   2   0   8     1840.13     1822.49     21.91 o 
   3   0   8      111.45       98.45      2.24 o 
   4   0   8        4.47        7.32      0.95 o 
   5   0   8        0.42        0.70      1.14 o 
   6   0   8     1539.22     1521.86     17.68 o 
   7   0   8     1178.41     1143.31     14.34 o 
   8   0   8     2295.49     2259.87     26.38 o 
   9   0   8       79.20       83.92      6.13 o 
  10   0   8      106.68       94.65      5.86 o 
  11   0   8      377.15      339.77     10.32 o 
  12   0   8       33.12       24.78      5.49 o 
  13   0   8        1.17       -0.12      2.59 o 
  14   0   8       24.51       22.14      3.94 o 
  15   0   8       20.16       16.85      5.62 o 
  16   0   8        0.00       -2.95      3.81 o 
  17   0   8        2.20       -1.46      4.89 o 
   1   1   8        1.47        0.66      0.58 o 
   2   1   8      221.86      236.47      2.89 o 
   3   1   8       89.32       98.85      2.09 o 
   4   1   8       17.75       18.54      0.93 o 
   5   1   8       69.40       59.79      1.55 o 
   6   1   8       86.19      105.37      2.23 o 
   7   1   8      460.36      451.92      5.17 o 
   8   1   8      544.20      528.70      6.91 o 
   9   1   8      181.80      162.90      3.73 o 
  10   1   8       36.44       42.42      3.12 o 
  11   1   8      262.40      255.39      4.97 o 
  12   1   8       92.91       94.14      4.10 o 
  13   1   8        9.99        2.02      2.17 o 
  14   1   8       12.76       17.47      3.02 o 
  15   1   8        4.51       -0.67      2.39 o 
  16   1   8        0.05       -1.09      3.21 o 
  17   1   8        1.89        7.27      3.98 o 
   0   2   8     2161.83     2227.77     33.64 o 
   1   2   8     1928.76     1909.35     16.67 o 
   2   2   8       46.77       46.22      2.31 o 
   3   2   8      332.87      333.23      4.41 o 
   4   2   8      732.09      777.65      7.78 o 
   5   2   8       37.32       56.15      1.85 o 
   6   2   8       43.66       47.09      1.98 o 
   7   2   8      287.25      279.41      7.12 o 
   8   2   8       56.90       50.66      3.55 o 
   9   2   8       14.77       15.22      1.89 o 
  10   2   8        7.57        4.19      1.50 o 
  11   2   8       23.73       25.31      3.13 o 
  12   2   8        0.70        0.77      1.83 o 
  13   2   8       36.93       36.87      3.22 o 
  14   2   8        1.62        0.58      2.25 o 
  15   2   8        5.13        6.27      2.77 o 
  16   2   8        3.46        3.44      3.75 o 
  17   2   8        0.72       -2.97      3.18 o 
   1   3   8     1669.71     1634.28     15.79 o 
   2   3   8      286.62      303.34      3.79 o 
   3   3   8     1123.33     1186.65      9.89 o 
   4   3   8       57.79       69.52      2.07 o 
   5   3   8       63.32       62.30      1.84 o 
   6   3   8        3.94        1.81      0.83 o 
   7   3   8      175.55      172.95      3.42 o 
   8   3   8      891.06      822.35      9.74 o 
   9   3   8       18.37       18.56      2.01 o 
  10   3   8      274.92      266.95      5.64 o 
  11   3   8       14.41       11.45      2.03 o 
  12   3   8        1.94        2.92      2.18 o 
  13   3   8        9.48       10.16      2.80 o 
  14   3   8        1.12        3.30      2.47 o 
  15   3   8        2.03        3.18      2.81 o 
  16   3   8       27.85       39.34      4.58 o 
  17   3   8        2.58        4.10      3.29 o 
   0   4   8      477.37      526.71     15.77 o 
   1   4   8        9.43        9.79      1.70 o 
   2   4   8       17.03       19.06      1.26 o 
   3   4   8      140.70      158.75      3.03 o 
   4   4   8        8.12        9.38      0.99 o 
   5   4   8        2.44        5.17      1.14 o 
   6   4   8      118.05      113.01      2.81 o 
   7   4   8     1136.05     1102.25     11.14 o 
   8   4   8        5.91        7.79      1.51 o 
   9   4   8      136.98      125.33      3.87 o 
  10   4   8       28.83       32.46      2.52 o 
  11   4   8       63.71       58.22      3.64 o 
  12   4   8        1.02       -0.07      2.13 o 
  13   4   8       10.83        8.63      2.73 o 
  14   4   8        0.16        1.50      2.52 o 
  15   4   8        4.80        8.97      3.53 o 
  16   4   8       25.03       31.34      4.37 o 
   1   5   8       15.45       16.77      3.04 o 
   2   5   8        0.69        0.57      1.16 o 
   3   5   8       16.61       19.83      2.35 o 
   4   5   8       50.69       45.00      2.67 o 
   5   5   8        9.63       10.15      1.46 o 
   6   5   8        2.14        1.81      1.27 o 
   7   5   8        8.19        3.79      1.69 o 
   8   5   8        0.09       -0.73      1.30 o 
   9   5   8       52.97       51.90      5.53 o 
  10   5   8      100.99      109.28      5.35 o 
  11   5   8       26.33       30.56      4.00 o 
  12   5   8        0.09       -1.24      2.45 o 
  13   5   8        0.04       -0.80      2.42 o 
  14   5   8       11.55       13.07      3.24 o 
  15   5   8        9.18       10.56      3.48 o 
  16   5   8        0.03       -2.25      3.05 o 
   0   6   8     1432.21     1466.25     49.35 o 
   1   6   8        6.71        7.17      2.44 o 
   2   6   8      148.73      135.54     11.16 o 
   3   6   8       15.02       20.96      2.45 o 
   4   6   8      109.98      113.02      4.02 o 
   5   6   8     1111.65     1099.06     17.31 o 
   6   6   8       71.64       70.89      5.19 o 
   7   6   8      337.37      328.29     10.40 o 
   8   6   8        8.28       10.73      2.14 o 
   9   6   8       93.78       93.70      4.28 o 
  10   6   8       19.91       14.50      2.56 o 
  11   6   8       17.04       10.99      2.47 o 
  12   6   8        6.22       10.70      3.20 o 
  13   6   8       49.43       39.23      4.22 o 
  14   6   8       30.32       35.51      4.42 o 
  15   6   8       12.40       12.39      3.68 o 
   1   7   8       59.46       52.82      4.48 o 
   2   7   8      419.94      416.96     11.29 o 
   3   7   8        0.22       -1.38      2.13 o 
   4   7   8        2.38       -1.99      1.57 o 
   5   7   8        9.39        8.61      2.42 o 
   6   7   8       29.81       27.55      4.47 o 
   7   7   8       16.27       18.28      3.00 o 
   8   7   8       54.57       52.43      4.28 o 
   9   7   8        1.87        3.26      2.42 o 
  10   7   8       36.25       30.08      3.88 o 
  11   7   8       11.05        9.82      3.12 o 
  12   7   8        1.60       -1.76      2.59 o 
  13   7   8       15.28       16.72      4.63 o 
  14   7   8        0.28       -1.06      3.72 o 
   0   8   8      236.40      218.47     11.81 o 
   1   8   8        0.06        1.20      2.39 o 
   2   8   8        1.49       -0.50      2.62 o 
   3   8   8       30.99       22.87      3.12 o 
   4   8   8       25.93       19.16      2.94 o 
   5   8   8        2.09        2.66      2.26 o 
   6   8   8        0.46       -1.80      1.97 o 
   7   8   8       15.33       20.14      3.23 o 
   8   8   8        8.70        8.20      3.35 o 
   9   8   8        1.29        2.17      2.65 o 
  10   8   8        0.12        0.61      3.13 o 
  11   8   8       12.49        8.19      3.17 o 
  12   8   8        6.55        3.10      3.99 o 
  13   8   8        0.54        1.15      3.79 o 
   1   9   8        1.23       -1.68      2.50 o 
   2   9   8       47.43       42.90      4.80 o 
   3   9   8       61.71       67.42      4.76 o 
   4   9   8       52.81       58.71      4.61 o 
   5   9   8      132.44      146.74      6.38 o 
   6   9   8       82.66       78.63      5.85 o 
   7   9   8       92.84      113.66      6.20 o 
   8   9   8        2.76        3.35      2.83 o 
   9   9   8       52.29       57.92      5.15 o 
  10   9   8       18.92       25.70      5.09 o 
  11   9   8       22.97       29.44      4.48 o 
   0  10   8       57.64       45.41      7.30 o 
   1  10   8       26.65       23.15      4.15 o 
   2  10   8       53.31       64.96      5.00 o 
   3  10   8        0.23       -0.78      2.57 o 
   4  10   8       93.50      104.50      6.03 o 
   5  10   8        0.27        2.58      2.71 o 
   6  10   8        3.18       -1.36      2.49 o 
   7  10   8        8.29       10.79      3.25 o 
   8  10   8        6.16       11.60      3.80 o 
   9  10   8        1.42        6.12      3.28 o 
   1  11   8        2.54        2.97      3.36 o 
   2  11   8        0.50        2.08      2.86 o 
   3  11   8       12.67        9.12      3.33 o 
   4  11   8        0.14       -1.01      2.93 o 
   5  11   8        3.10        2.74      3.32 o 
   6  11   8        5.79        9.15      3.41 o 
   1   1   9      399.62      399.75      4.39 o 
   2   1   9      300.52      305.87      3.64 o 
   3   1   9      451.18      468.43      4.82 o 
   4   1   9       18.55       17.99      1.07 o 
   5   1   9      134.53      126.37      2.42 o 
   6   1   9       66.36       72.59      2.01 o 
   7   1   9      100.47       96.75      2.88 o 
   8   1   9      635.05      624.03      7.94 o 
   9   1   9      292.72      265.71      5.51 o 
  10   1   9      217.02      204.20      5.00 o 
  11   1   9      169.89      164.17      5.18 o 
  12   1   9        0.06        0.31      2.07 o 
  13   1   9        4.60        6.51      2.65 o 
  14   1   9        5.17        4.83      3.01 o 
  15   1   9        0.27       -4.10      2.73 o 
  16   1   9        2.85        4.48      3.50 o 
  17   1   9        0.19       -0.42      3.68 o 
   0   2   9     2005.22     2089.10     26.06 o 
   1   2   9      301.30      292.67      4.03 o 
   2   2   9      256.58      249.41      3.41 o 
   3   2   9       21.48       25.58      1.16 o 
   4   2   9       58.21       63.81      1.77 o 
   5   2   9      161.34      154.01      2.72 o 
   6   2   9       29.16       27.10      1.55 o 
   7   2   9       25.54       30.09      1.86 o 
   8   2   9      117.20      119.30      3.59 o 
   9   2   9      110.66      114.65      4.49 o 
  10   2   9       76.95       74.10      2.95 o 
  11   2   9        4.78        4.08      1.76 o 
  12   2   9        2.02        2.05      2.94 o 
  13   2   9        0.98        0.61      1.91 o 
  14   2   9       28.16       34.10      3.89 o 
  15   2   9        0.76        1.50      2.54 o 
  16   2   9        5.02        0.42      3.35 o 
   1   3   9      430.93      423.31      5.74 o 
   2   3   9      143.57      144.78      5.32 o 
   3   3   9       47.03       44.63      2.41 o 
   4   3   9       54.96       62.88      2.12 o 
   5   3   9       14.25       11.04      1.18 o 
   6   3   9        1.81        0.79      0.91 o 
   7   3   9       90.97       78.53      2.51 o 
   8   3   9        0.18        0.29      1.27 o 
   9   3   9        0.21        0.44      1.31 o 
  10   3   9        4.26        3.13      1.61 o 
  11   3   9        7.12        6.80      1.87 o 
  12   3   9        4.60        4.05      2.03 o 
  13   3   9        3.29        5.02      2.69 o 
  14   3   9       16.70       18.09      3.35 o 
  15   3   9        0.18        0.08      2.79 o 
  16   3   9        0.39        2.51      2.95 o 
   0   4   9     1063.72     1090.76     19.39 o 
   1   4   9       11.31        8.44      1.76 o 
   2   4   9      759.76      761.47      9.41 o 
   3   4   9      115.67      107.92      3.27 o 
   4   4   9      105.67       98.43      2.21 o 
   5   4   9      320.75      335.55      7.54 o 
   6   4   9      437.53      435.52      5.86 o 
   7   4   9      206.05      200.36      5.05 o 
   8   4   9      108.98      113.87      3.79 o 
   9   4   9        0.21       -0.74      1.48 o 
  10   4   9      210.25      194.26      6.79 o 
  11   4   9        8.73        8.00      2.29 o 
  12   4   9       39.43       42.42      3.50 o 
  13   4   9        0.35        1.12      2.39 o 
  14   4   9        2.04        4.43      2.78 o 
  15   4   9       37.93       42.88      5.00 o 
  16   4   9        0.21        5.34      3.25 o 
   1   5   9       11.67       12.72      1.75 o 
   2   5   9      140.19      150.69      3.87 o 
   3   5   9      111.83      117.30      4.73 o 
   4   5   9        2.94        0.00      1.42 o 
   5   5   9       29.26       31.37      2.36 o 
   6   5   9        0.09       -1.86      1.24 o 
   7   5   9       36.97       27.65      2.33 o 
   8   5   9       29.21       22.00      3.41 o 
   9   5   9        6.43       11.18      1.94 o 
  10   5   9       75.43       67.10      3.83 o 
  11   5   9        8.26        3.32      2.12 o 
  12   5   9       45.51       50.31      5.76 o 
  13   5   9       11.87       15.90      3.28 o 
  14   5   9       69.51       67.80      6.77 o 
  15   5   9        0.99       -3.18      5.52 o 
   0   6   9       30.60       25.99      3.29 o 
   1   6   9      351.99      333.07      9.49 o 
   2   6   9      111.23      114.94      4.66 o 
   3   6   9       27.20       34.38      2.95 o 
   4   6   9      207.19      230.33      5.79 o 
   5   6   9       91.54       89.44      4.52 o 
   6   6   9       20.87       20.99      2.59 o 
   7   6   9        2.17        3.05      2.20 o 
   8   6   9       22.10       24.38      3.81 o 
   9   6   9        5.17        5.65      3.24 o 
  10   6   9       39.96       44.12      6.30 o 
  11   6   9        3.20        5.17      2.66 o 
  12   6   9       17.55       15.46      3.32 o 
  13   6   9       10.73       16.83      4.32 o 
  14   6   9        9.93        9.66      4.11 o 
   1   7   9       64.54       66.30      4.94 o 
   2   7   9      756.08      787.34     31.95 o 
   3   7   9      186.31      169.57      5.76 o 
   4   7   9        3.94        1.78      1.84 o 
   5   7   9        3.58        2.46      2.26 o 
   6   7   9       27.61       25.81      3.63 o 
   7   7   9        1.04       -0.94      2.58 o 
   8   7   9        1.80        6.04      2.64 o 
   9   7   9        6.90        3.62      3.01 o 
  10   7   9        5.57        5.14      3.63 o 
  11   7   9       17.49       13.28      3.35 o 
  12   7   9        2.35        1.04      2.83 o 
  13   7   9        2.94        3.11      3.88 o 
   0   8   9     1367.47     1294.30     35.47 o 
   1   8   9       34.92       39.49      4.59 o 
   2   8   9      107.57       91.59      7.06 o 
   3   8   9      102.43       78.09      7.55 o 
   4   8   9        1.45       -0.43      2.11 o 
   5   8   9       82.31       74.70      4.86 o 
   6   8   9       11.80        6.54      2.61 o 
   7   8   9       34.90       41.55      5.93 o 
   8   8   9        2.82        3.73      3.36 o 
   9   8   9       13.42       17.54      4.47 o 
  10   8   9       22.87       19.15      3.75 o 
  11   8   9        0.13       -0.52      2.72 o 
  12   8   9        2.50       -0.31      3.08 o 
   1   9   9        0.06       -3.09      2.63 o 
   2   9   9        1.16        2.25      2.90 o 
   3   9   9        2.65        0.42      2.38 o 
   4   9   9       11.60        8.76      2.82 o 
   5   9   9       16.32       12.76      3.05 o 
   6   9   9       32.24       37.54      4.21 o 
   7   9   9        6.70       13.21      3.19 o 
   8   9   9        0.07       -0.35      2.53 o 
   9   9   9        0.01       -0.65      2.62 o 
  10   9   9        0.95        2.62      3.73 o 
   0  10   9       16.18       11.71      5.43 o 
   1  10   9       74.90       89.56      6.71 o 
   2  10   9       13.38       12.50      3.18 o 
   3  10   9       13.75       13.56      3.88 o 
   4  10   9       14.34       13.89      3.32 o 
   5  10   9       15.42       17.69      3.45 o 
   6  10   9        2.92        1.88      2.84 o 
   7  10   9        3.19        2.50      3.01 o 
   8  10   9        0.35        2.50      3.02 o 
   1  11   9       41.00       41.38      5.57 o 
   2  11   9       71.55       73.36      6.51 o 
   3  11   9       30.97       29.98      4.43 o 
   4  11   9       14.95       17.77      3.82 o 
   5  11   9       11.43        5.11      3.30 o 
   0   0  10       10.29        7.94      1.48 o 
   1   0  10      323.10      332.91      7.35 o 
   2   0  10      293.95      272.05      5.60 o 
   3   0  10       98.29      107.44      3.46 o 
   4   0  10       37.51       42.39      2.15 o 
   5   0  10      236.44      225.80      5.12 o 
   6   0  10      798.05      745.56     12.39 o 
   7   0  10       56.31       45.19      9.86 o 
   8   0  10      717.48      721.55     12.80 o 
   9   0  10        0.78       -0.83      2.57 o 
  10   0  10      444.78      435.03     11.87 o 
  11   0  10       65.65       61.21      5.16 o 
  12   0  10       30.64       21.46      3.92 o 
  13   0  10       21.42       27.21      4.24 o 
  14   0  10        0.04       -0.76      3.97 o 
  15   0  10        0.48       -1.17      3.87 o 
  16   0  10        6.53       -3.43      4.73 o 
   1   1  10      249.26      241.61      3.25 o 
   2   1  10       56.32       57.14      1.55 o 
   3   1  10       58.53       60.66      1.69 o 
   4   1  10        2.91        2.63      0.73 o 
   5   1  10        0.12        0.42      0.78 o 
   6   1  10       86.35       87.15      2.25 o 
   7   1  10      137.95      143.86      3.17 o 
   8   1  10      303.40      277.33      5.04 o 
   9   1  10        0.85        0.24      1.47 o 
  10   1  10      147.12      129.81      4.15 o 
  11   1  10       40.94       44.08      3.26 o 
  12   1  10        6.95        6.90      2.18 o 
  13   1  10       14.69       13.71      2.87 o 
  14   1  10        0.27        1.40      3.07 o 
  15   1  10       10.37        6.52      3.64 o 
  16   1  10        2.98        1.83      4.39 o 
   0   2  10        0.88        3.70      1.17 o 
   1   2  10      433.63      448.97      5.12 o 
   2   2  10        6.74        8.16      1.01 o 
   3   2  10       76.58       76.18      2.09 o 
   4   2  10      194.63      205.02      3.48 o 
   5   2  10       23.52       21.98      1.33 o 
   6   2  10       85.92       90.81      2.33 o 
   7   2  10       47.95       46.48      2.03 o 
   8   2  10      158.41      161.69      5.81 o 
   9   2  10        0.11       -1.17      1.42 o 
  10   2  10       90.73       86.51      5.01 o 
  11   2  10       52.34       54.35      3.19 o 
  12   2  10        1.12        2.72      2.22 o 
  13   2  10       12.84       15.28      2.96 o 
  14   2  10        0.00        5.44      3.04 o 
  15   2  10        3.96        2.89      3.82 o 
  16   2  10        0.54       -1.29      3.46 o 
   1   3  10       49.19       47.84      2.14 o 
   2   3  10      555.14      575.01      8.36 o 
   3   3  10        1.36        0.18      1.41 o 
   4   3  10       29.01       26.69      1.91 o 
   5   3  10      352.56      352.04      5.52 o 
   6   3  10       82.79       78.68      2.76 o 
   7   3  10      282.39      264.12      5.14 o 
   8   3  10      249.08      265.12      5.05 o 
   9   3  10       11.36        8.80      1.68 o 
  10   3  10        3.38        0.32      1.52 o 
  11   3  10       38.49       43.20      2.96 o 
  12   3  10        0.55        3.70      1.92 o 
  13   3  10       41.35       44.10      4.01 o 
  14   3  10       21.56       28.52      3.78 o 
  15   3  10        2.76        4.15      6.50 o 
  16   3  10        8.77        8.07      4.22 o 
   0   4  10     1155.33     1130.93     20.22 o 
   1   4  10       92.10       85.42      3.67 o 
   2   4  10      343.45      342.58      6.42 o 
   3   4  10        2.06        1.97      1.10 o 
   4   4  10      148.42      143.80      2.89 o 
   5   4  10      164.48      178.22      4.00 o 
   6   4  10      795.92      763.22      9.54 o 
   7   4  10       32.74       40.20      2.39 o 
   8   4  10      166.46      168.30      4.18 o 
   9   4  10        7.48        5.89      1.79 o 
  10   4  10       59.98       66.36      3.82 o 
  11   4  10        5.73        3.85      2.05 o 
  12   4  10       17.76       13.20      2.56 o 
  13   4  10        7.15        4.53      2.73 o 
  14   4  10        2.17        1.11      2.89 o 
  15   4  10        1.79       -1.26      2.88 o 
   1   5  10      273.50      266.96      6.63 o 
   2   5  10      126.33      124.57      3.53 o 
   3   5  10        0.67       -1.57      1.43 o 
   4   5  10       51.88       61.15      3.17 o 
   5   5  10        7.41        8.68      1.79 o 
   6   5  10       60.41       57.08      3.32 o 
   7   5  10        0.12       -0.99      1.96 o 
   8   5  10       46.34       46.07      2.88 o 
   9   5  10        9.22        2.92      1.92 o 
  10   5  10        0.03       -1.45      2.21 o 
  11   5  10       31.05       34.52      3.93 o 
  12   5  10        7.48       10.02      6.03 o 
  13   5  10        6.34        5.67      3.06 o 
  14   5  10        0.58        8.25      4.18 o 
   0   6  10       83.92       95.09      7.74 o 
   1   6  10       34.23       38.81      4.73 o 
   2   6  10       82.64       84.41      3.66 o 
   3   6  10      374.19      378.36      7.53 o 
   4   6  10      303.14      301.28      6.14 o 
   5   6  10        4.62        0.11      1.85 o 
   6   6  10      449.14      444.82     10.00 o 
   7   6  10        8.75        4.34      2.39 o 
   8   6  10      285.80      296.16      9.43 o 
   9   6  10        2.64        1.11      2.51 o 
  10   6  10       58.78       59.89      4.71 o 
  11   6  10        0.10       -0.99      2.40 o 
  12   6  10       33.60       28.82      4.08 o 
  13   6  10       19.33       21.43      4.04 o 
  14   6  10        1.96        7.94     14.49 o 
   1   7  10       36.85       38.40      5.12 o 
   2   7  10       60.31       60.22      7.33 o 
   3   7  10      143.89      137.04      5.33 o 
   4   7  10       13.55       14.63      2.42 o 
   5   7  10       12.76       12.69      2.78 o 
   6   7  10       70.93       84.02      5.90 o 
   7   7  10        1.23       -1.18      3.08 o 
   8   7  10       14.87       10.37      2.85 o 
   9   7  10        8.22        9.97      3.00 o 
  10   7  10        0.67        2.24      2.68 o 
  11   7  10        2.60        4.99      2.92 o 
  12   7  10        0.10        0.02      2.83 o 
  13   7  10        1.21       -4.50      3.59 o 
   0   8  10        1.12        1.46      3.81 o 
   1   8  10        8.87        7.67      6.00 o 
   2   8  10       15.30       19.88      7.16 o 
   3   8  10        9.71       16.46      3.57 o 
   4   8  10       26.05       27.54      3.56 o 
   5   8  10       40.60       40.15      4.66 o 
   6   8  10       26.78       29.73      3.72 o 
   7   8  10        3.45        4.00      3.67 o 
   8   8  10       59.18       68.02      5.18 o 
   9   8  10        0.80        0.21      3.41 o 
  10   8  10        0.07       -3.82      2.65 o 
  11   8  10        5.69        2.18      3.04 o 
   1   9  10       17.57       17.29      3.71 o 
   2   9  10       32.45       26.28      4.22 o 
   3   9  10        0.04        2.44      2.45 o 
   4   9  10       35.12       36.22      4.09 o 
   5   9  10        6.75        5.22      2.89 o 
   6   9  10      103.59      128.39      7.27 o 
   7   9  10        0.19        2.29      2.81 o 
   8   9  10        8.68        5.96      2.98 o 
   9   9  10       27.78       31.53      4.94 o 
  10   9  10       14.33       16.18      4.61 o 
   0  10  10       22.53       28.97      6.92 o 
   1  10  10       69.15       63.30     14.31 o 
   2  10  10       11.06        0.88      3.70 o 
   3  10  10        3.87        0.47      3.07 o 
   4  10  10        1.51        1.59      2.74 o 
   5  10  10        2.82        0.06      2.99 o 
   6  10  10        1.17        0.45      2.81 o 
   7  10  10       19.31       18.74      3.86 o 
   1  11  10        1.31        3.81      3.51 o 
   2  11  10       35.58       43.18      4.89 o 
   3  11  10        8.62       22.79      7.12 o 
   1   1  11      106.36      101.17      2.40 o 
   2   1  11       17.06       16.96      1.44 o 
   3   1  11      376.36      385.60      5.03 o 
   4   1  11        8.11        9.62      1.09 o 
   5   1  11      192.58      184.92      3.43 o 
   6   1  11       80.19       83.73      2.53 o 
   7   1  11      247.88      234.87      5.24 o 
   8   1  11      739.36      686.88     13.65 o 
   9   1  11       11.74       18.54      2.12 o 
  10   1  11      356.74      297.40      6.26 o 
  11   1  11       98.50       91.93      4.26 o 
  12   1  11       21.24       20.15      2.75 o 
  13   1  11       67.21       63.33      5.84 o 
  14   1  11        0.64        3.30      2.60 o 
  15   1  11        1.47        0.57      3.18 o 
  16   1  11        0.16       -2.23      4.85 o 
   0   2  11      631.61      635.41      8.98 o 
   1   2  11      233.78      244.83      3.42 o 
   2   2  11      301.24      319.64      4.31 o 
   3   2  11       83.62       77.69      2.25 o 
   4   2  11        0.12        0.09      0.93 o 
   5   2  11       22.66       23.83      1.75 o 
   6   2  11       16.52       15.07      1.63 o 
   7   2  11       54.22       49.17      2.74 o 
   8   2  11       29.75       33.26      2.44 o 
   9   2  11       45.74       49.02      2.91 o 
  10   2  11       20.36       24.41      2.44 o 
  11   2  11        6.79        6.19      1.95 o 
  12   2  11       11.30       10.55      3.17 o 
  13   2  11        0.25       -0.82      2.75 o 
  14   2  11        5.32        4.83      2.80 o 
  15   2  11        4.22        6.11      7.14 o 
   1   3  11      120.96      120.77      4.86 o 
   2   3  11       47.71       43.64      2.10 o 
   3   3  11      111.56      110.64      4.35 o 
   4   3  11       30.80       31.57      2.48 o 
   5   3  11       41.35       33.97      2.13 o 
   6   3  11        0.02       -1.30      1.31 o 
   7   3  11       11.90       14.80      1.97 o 
   8   3  11       62.43       67.40      3.26 o 
   9   3  11      175.38      183.23      6.30 o 
  10   3  11       26.44       31.53      3.16 o 
  11   3  11       14.93       14.43      4.42 o 
  12   3  11        4.80        2.85      2.62 o 
  13   3  11        2.99       -1.71      4.13 o 
  14   3  11        0.07       -3.05      2.91 o 
  15   3  11        1.40        3.27      5.08 o 
   0   4  11      316.76      347.62     12.66 o 
   1   4  11       97.83       91.72      3.05 o 
   2   4  11        9.77       11.96      2.35 o 
   3   4  11      237.14      233.29      4.38 o 
   4   4  11        2.65        3.20      1.24 o 
   5   4  11      473.03      435.20      6.69 o 
   6   4  11      152.15      135.77      3.75 o 
   7   4  11       49.13       48.58      2.63 o 
   8   4  11      197.05      194.39      4.58 o 
   9   4  11        0.00       -1.66      1.60 o 
  10   4  11        0.81        2.95      2.03 o 
  11   4  11        2.14        2.79      2.53 o 
  12   4  11        0.20       -0.27      2.52 o 
  13   4  11        6.11       -0.60      4.54 o 
  14   4  11        7.90       11.80      6.16 o 
  15   4  11        1.26       -6.57      4.38 o 
   1   5  11      183.63      167.50      7.79 o 
   2   5  11       49.57       45.99      2.53 o 
   3   5  11      357.47      346.14      7.02 o 
   4   5  11        0.24       -0.51      1.58 o 
   5   5  11      378.01      360.88      6.81 o 
   6   5  11        5.28        3.57      1.53 o 
   7   5  11      100.42       95.41      3.48 o 
   8   5  11      113.34      114.11      5.64 o 
   9   5  11       18.30       14.00      2.56 o 
  10   5  11       21.97       22.27      4.94 o 
  11   5  11       54.50       76.36      8.48 o 
  12   5  11        3.73        0.50      2.74 o 
  13   5  11      114.51      119.29      6.74 o 
  14   5  11        2.42        4.42      5.06 o 
   0   6  11        0.99        3.17      3.52 o 
   1   6  11       34.05       28.05      3.58 o 
   2   6  11       10.56       12.94      2.14 o 
   3   6  11       10.68        8.59      2.03 o 
   4   6  11       11.71       14.84      2.14 o 
   5   6  11       40.94       35.72      2.79 o 
   6   6  11        3.91        2.87      2.25 o 
   7   6  11       10.80        9.46      2.27 o 
   8   6  11        1.30       -0.63      2.15 o 
   9   6  11       11.56       14.95      3.20 o 
  10   6  11        3.81        6.35      2.83 o 
  11   6  11        3.18        0.74      2.61 o 
  12   6  11        3.86        3.19      3.44 o 
  13   6  11        6.36        9.68      3.51 o 
   1   7  11        0.05       -1.10      2.60 o 
   2   7  11      227.51      226.05      6.06 o 
   3   7  11       47.44       41.01      3.62 o 
   4   7  11        0.08       -1.19      1.84 o 
   5   7  11       22.80       21.34      2.74 o 
   6   7  11        3.43        3.00      2.41 o 
   7   7  11        3.04        2.83      2.40 o 
   8   7  11        0.33        1.32      4.19 o 
   9   7  11       60.62       73.53      7.82 o 
  10   7  11        0.94        0.26      2.72 o 
  11   7  11       39.74       45.38      4.92 o 
  12   7  11        3.84        4.62      5.60 o 
   0   8  11      199.42      216.35     12.48 o 
   1   8  11       18.71       17.71      3.84 o 
   2   8  11        4.26        7.05      2.53 o 
   3   8  11      118.83      110.20      5.35 o 
   4   8  11       62.75       62.33      4.83 o 
   5   8  11        4.85        5.64      2.86 o 
   6   8  11       74.49       82.08      5.39 o 
   7   8  11        0.07       -1.52      2.57 o 
   8   8  11       39.56       43.27      4.56 o 
   9   8  11        1.48        2.86      3.52 o 
  10   8  11        6.93        7.56      3.98 o 
  11   8  11        0.79       -2.84      3.33 o 
   1   9  11        7.16        7.15      5.62 o 
   2   9  11        3.43       -0.45      2.84 o 
   3   9  11       11.78        9.45      3.13 o 
   4   9  11        7.63        5.66      2.91 o 
   5   9  11        0.86        0.12      2.63 o 
   6   9  11        8.86        2.57      2.77 o 
   7   9  11        1.44        4.74      2.92 o 
   8   9  11       14.73       25.90      4.14 o 
   9   9  11        8.89       13.20      4.49 o 
   0  10  11        8.48       18.06      6.19 o 
   1  10  11       49.17       59.44      6.16 o 
   2  10  11       27.45       33.37      5.09 o 
   3  10  11        0.03       -1.28      4.11 o 
   4  10  11       37.30       36.55      4.60 o 
   5  10  11        6.48       11.04      3.60 o 
   6  10  11       12.46       12.16      3.76 o 
   0   0  12      451.43      446.04     12.36 o 
   1   0  12      642.77      633.93     11.17 o 
   2   0  12      498.79      501.95      9.60 o 
   3   0  12        0.02       -1.70      1.38 o 
   4   0  12       31.05       29.42      2.36 o 
   5   0  12      667.26      700.03     23.33 o 
   6   0  12      146.43      131.98      4.82 o 
   7   0  12       20.51       15.54      2.46 o 
   8   0  12       10.26        6.72      2.27 o 
   9   0  12       22.81       18.80      2.83 o 
  10   0  12       59.50       66.00      4.35 o 
  11   0  12       51.28       61.96      5.38 o 
  12   0  12       39.85       44.79      5.15 o 
  13   0  12       98.98      103.56     10.77 o 
  14   0  12        8.86        6.94      8.17 o 
  15   0  12        2.59       -1.78      4.19 o 
   1   1  12       13.15       11.78      1.29 o 
   2   1  12       39.51       42.26      2.04 o 
   3   1  12       78.24       82.48      2.36 o 
   4   1  12       61.47       57.19      2.01 o 
   5   1  12       18.28       18.62      1.61 o 
   6   1  12        0.84        1.18      1.28 o 
   7   1  12       62.60       59.34      3.01 o 
   8   1  12      228.22      228.33      5.42 o 
   9   1  12       80.23       80.79      4.09 o 
  10   1  12        0.01       -1.55      1.50 o 
  11   1  12       22.83       18.16      2.42 o 
  12   1  12        4.47        0.20      2.07 o 
  13   1  12        1.09       -0.39      2.14 o 
  14   1  12        0.69        2.14      2.76 o 
  15   1  12        4.80        3.37      3.97 o 
   0   2  12      206.02      216.64      4.64 o 
   1   2  12       30.85       29.38      1.56 o 
   2   2  12       35.39       38.90      1.68 o 
   3   2  12        0.25       -0.70      1.60 o 
   4   2  12      614.01      592.96      7.86 o 
   5   2  12        4.56        1.75      1.25 o 
   6   2  12      139.93      131.62      4.13 o 
   7   2  12        3.39        0.42      1.49 o 
   8   2  12       67.73       65.37      3.69 o 
   9   2  12        0.28        2.02      3.05 o 
  10   2  12       20.46       14.60      3.71 o 
  11   2  12        0.84       -1.16      2.03 o 
  12   2  12        8.97        9.96      3.79 o 
  13   2  12       21.62       17.23      7.08 o 
  14   2  12       29.27       31.45      5.66 o 
  15   2  12        0.35       -2.32      4.47 o 
   1   3  12       94.91      100.30      3.01 o 
   2   3  12       68.45       66.77      2.36 o 
   3   3  12       59.52       68.59      2.47 o 
   4   3  12       32.18       30.01      2.18 o 
   5   3  12       26.17       27.06      2.33 o 
   6   3  12       21.66       24.76      2.28 o 
   7   3  12        0.18       -1.81      1.44 o 
   8   3  12      142.24      146.64      4.48 o 
   9   3  12       15.49       20.05      2.66 o 
  10   3  12        0.03       -0.30      1.96 o 
  11   3  12       38.43       35.66      3.52 o 
  12   3  12       44.96       62.21      4.99 o 
  13   3  12        7.63       15.17      5.93 o 
  14   3  12       16.59       19.90      6.28 o 
   0   4  12        6.07        3.40      2.43 o 
   1   4  12      273.37      261.02      5.90 o 
   2   4  12        1.11        0.19      1.58 o 
   3   4  12       56.68       59.58      3.24 o 
   4   4  12       15.63       16.84      2.79 o 
   5   4  12      293.86      290.11      5.21 o 
   6   4  12        2.80        2.66      1.66 o 
   7   4  12        1.82        0.95      1.61 o 
   8   4  12       48.65       45.84      3.50 o 
   9   4  12       51.40       56.58      3.93 o 
  10   4  12       23.56       29.29      3.25 o 
  11   4  12       38.78       37.91      4.16 o 
  12   4  12       30.33       31.49      5.26 o 
  13   4  12        2.34        5.34      6.52 o 
  14   4  12        0.06        6.38      5.46 o 
   1   5  12       50.57       53.21      3.46 o 
   2   5  12       22.12       19.84      2.35 o 
   3   5  12       37.86       40.68      2.95 o 
   4   5  12        6.63        4.18      1.86 o 
   5   5  12        0.00       -1.05      1.44 o 
   6   5  12       50.20       51.55      2.85 o 
   7   5  12       13.50       12.45      1.54 o 
   8   5  12        4.19        2.81      1.66 o 
   9   5  12        4.96        4.31      1.91 o 
  10   5  12        3.44        2.96      2.60 o 
  11   5  12       17.77       20.29      3.59 o 
  12   5  12        4.64        1.04      3.79 o 
  13   5  12        0.00       -2.23      3.74 o 
   0   6  12      152.20      148.78      9.27 o 
   1   6  12       43.37       38.70      2.97 o 
   2   6  12        0.14       -2.08      1.74 o 
   3   6  12       95.07       86.90      4.01 o 
   4   6  12      144.01      153.79      4.88 o 
   5   6  12      192.60      201.46      5.38 o 
   6   6  12       42.69       34.08      3.12 o 
   7   6  12       96.95       94.03      7.11 o 
   8   6  12        2.59        1.89      2.42 o 
   9   6  12       11.76       16.81      3.34 o 
  10   6  12       31.71       41.29      4.48 o 
  11   6  12        0.67       -2.21      4.88 o 
  12   6  12        3.51        3.88      3.21 o 
   1   7  12       75.97       72.15      5.53 o 
   2   7  12      231.06      232.66      6.24 o 
   3   7  12       10.79       11.66      2.40 o 
   4   7  12       22.16       32.00      4.01 o 
   5   7  12       27.05       20.84      2.81 o 
   6   7  12       17.09       20.64      4.03 o 
   7   7  12        0.49       -0.45      2.46 o 
   8   7  12       19.55       21.81      4.36 o 
   9   7  12       19.95       28.36      4.16 o 
  10   7  12        0.03       -2.82      2.75 o 
  11   7  12        0.59       -0.65      2.90 o 
   0   8  12       29.44       22.72      5.87 o 
   1   8  12        0.11       -3.54      2.48 o 
   2   8  12       17.37       13.73      2.94 o 
   3   8  12        8.99        8.25      2.68 o 
   4   8  12       56.28       45.90      4.36 o 
   5   8  12       14.03        9.95      2.99 o 
   6   8  12        3.75        3.35      2.69 o 
   7   8  12        0.37       -0.08      2.62 o 
   8   8  12        0.86        3.62      2.85 o 
   9   8  12        0.10       -0.77      2.97 o 
  10   8  12        1.30        9.11      5.55 o 
   1   9  12        3.47        9.46      3.46 o 
   2   9  12       22.04       25.13      4.50 o 
   3   9  12       13.95       22.52      3.84 o 
   4   9  12       30.75       37.56      4.35 o 
   5   9  12       38.76       39.21      4.47 o 
   6   9  12        0.88       -0.53      2.81 o 
   7   9  12       39.75       40.24      4.73 o 
   0  10  12       33.17       25.89      6.76 o 
   1  10  12       37.21       50.43      6.20 o 
   2  10  12        4.03        1.14      3.25 o 
   3  10  12        1.52        0.85      2.89 o 
   4  10  12        0.51       -2.20      2.98 o 
   1   1  13       95.63       96.95      2.73 o 
   2   1  13       19.20       16.80      1.64 o 
   3   1  13       16.41       16.15      1.52 o 
   4   1  13      200.47      196.47      6.24 o 
   5   1  13       38.21       35.80      2.51 o 
   6   1  13       69.22       64.49      3.10 o 
   7   1  13      180.13      162.80     12.17 o 
   8   1  13        6.76        4.28      2.01 o 
   9   1  13        0.12        0.57      1.79 o 
  10   1  13        0.89       -2.07      1.93 o 
  11   1  13       82.37       85.42      4.65 o 
  12   1  13        2.81        1.74      2.66 o 
  13   1  13       10.58        8.38      3.14 o 
  14   1  13       11.62        2.38      3.67 o 
   0   2  13       34.48       40.06      4.42 o 
   1   2  13       44.92       44.61      1.95 o 
   2   2  13        0.89       -0.64      0.98 o 
   3   2  13      156.54      158.54      7.29 o 
   4   2  13       22.67       22.27      1.97 o 
   5   2  13        1.47        2.57      1.38 o 
   6   2  13      215.77      217.49      4.90 o 
   7   2  13       35.80       35.57      2.64 o 
   8   2  13        0.28       -2.04      1.74 o 
   9   2  13        0.93        1.17      2.02 o 
  10   2  13       28.13       31.01      3.34 o 
  11   2  13       63.52       71.47      7.91 o 
  12   2  13        7.00        4.07      2.57 o 
  13   2  13       56.64       52.81      4.91 o 
  14   2  13        2.96        4.39      3.81 o 
   1   3  13       19.90       17.50      1.57 o 
   2   3  13        0.28       -1.19      1.18 o 
   3   3  13      161.12      159.15      4.62 o 
   4   3  13        4.24        4.74      2.12 o 
   5   3  13        0.12       -2.04      1.46 o 
   6   3  13       26.41       28.87      2.51 o 
   7   3  13        7.44        3.92      2.10 o 
   8   3  13       35.81       33.34      2.72 o 
   9   3  13       18.24       14.66      2.68 o 
  10   3  13        6.45        4.45      2.31 o 
  11   3  13        5.82        8.18      2.60 o 
  12   3  13        3.30        3.12      2.49 o 
  13   3  13       13.79       14.00      4.24 o 
  14   3  13        1.99       11.52      5.97 o 
   0   4  13      139.98      129.10      6.32 o 
   1   4  13      290.13      274.01     10.50 o 
   2   4  13       39.58       43.66      3.04 o 
   3   4  13      308.50      318.84      5.45 o 
   4   4  13       97.28       98.40      4.45 o 
   5   4  13       76.39       77.48      3.22 o 
   6   4  13       23.76       25.85      2.45 o 
   7   4  13        1.30        2.16      1.66 o 
   8   4  13        5.30        5.26      1.94 o 
   9   4  13        2.45        1.09      2.13 o 
  10   4  13        6.11        7.40      2.57 o 
  11   4  13       44.94       55.38      7.54 o 
  12   4  13        2.80        0.50      3.50 o 
  13   4  13        1.79        2.67      3.89 o 
   1   5  13        0.35        1.35      1.73 o 
   2   5  13        2.70        4.37      1.93 o 
   3   5  13      172.69      164.08      5.07 o 
   4   5  13      146.16      148.01      4.94 o 
   5   5  13      111.97      123.62      3.93 o 
   6   5  13       15.42       12.23      2.11 o 
   7   5  13       33.52       28.15      2.89 o 
   8   5  13       19.46       17.11      2.49 o 
   9   5  13       33.14       33.12      3.06 o 
  10   5  13        0.12        1.34      3.36 o 
  11   5  13        1.56        4.19      4.20 o 
  12   5  13        2.92        5.41      4.10 o 
   0   6  13       24.60       17.61      5.01 o 
   1   6  13      220.08      207.13      5.78 o 
   2   6  13       88.11       97.53      5.72 o 
   3   6  13        2.89        5.42      2.10 o 
   4   6  13       13.17       18.38      2.37 o 
   5   6  13       18.46       19.75      2.39 o 
   6   6  13       10.26        9.87      2.17 o 
   7   6  13        0.19        1.27      2.07 o 
   8   6  13        2.30        5.21      3.04 o 
   9   6  13       19.45       26.82      3.35 o 
  10   6  13        3.39        4.91      5.16 o 
  11   6  13        0.19        2.67      4.11 o 
   1   7  13       93.61       97.73      5.15 o 
   2   7  13       96.23       92.89      5.00 o 
   3   7  13        1.81        6.53      2.31 o 
   4   7  13       17.04       21.68      3.85 o 
   5   7  13       57.09       72.92      5.29 o 
   6   7  13       21.10       27.88      3.73 o 
   7   7  13        0.37        1.22      2.65 o 
   8   7  13       81.94       87.47     10.91 o 
   9   7  13       29.48       35.98      5.63 o 
  10   7  13       29.75       29.68      5.28 o 
   0   8  13        0.04        0.95      4.09 o 
   1   8  13       12.02       17.77      3.09 o 
   2   8  13        0.01        0.80      2.44 o 
   3   8  13       22.46       30.85      3.79 o 
   4   8  13        5.96        4.37      2.93 o 
   5   8  13        4.61        2.16      2.73 o 
   6   8  13       14.81       16.98      3.68 o 
   7   8  13        0.80        1.89      2.92 o 
   8   8  13        1.43        8.30      3.29 o 
   1   9  13        5.59       10.05      2.99 o 
   2   9  13       11.86       13.59      4.60 o 
   3   9  13       14.96       15.71      3.66 o 
   4   9  13       12.58       15.55      3.61 o 
   5   9  13        0.95        1.98      4.66 o 
   6   9  13       20.78       22.60      4.72 o 
   0  10  13        5.41       -0.70      4.63 o 
   0   0  14       47.68       55.89      4.37 o 
   1   0  14      721.49      713.38     12.89 o 
   2   0  14      118.69      109.62      7.62 o 
   3   0  14       26.16       21.30      2.67 o 
   4   0  14       90.92      101.25      7.27 o 
   5   0  14      399.63      373.98     10.21 o 
   6   0  14      400.98      416.12     17.94 o 
   7   0  14       16.93       10.44      3.36 o 
   8   0  14        0.52       -0.35      3.74 o 
   9   0  14        4.02       -3.14      3.65 o 
  10   0  14       52.66       49.89      8.35 o 
  11   0  14       16.63       12.47      6.03 o 
  12   0  14        7.50       -3.05      4.70 o 
  13   0  14       20.16        9.49      6.16 o 
  14   0  14        0.00        5.39      5.62 o 
   1   1  14       95.78       91.85      4.05 o 
   2   1  14        0.15       -2.11      1.41 o 
   3   1  14       12.85       12.56      1.65 o 
   4   1  14      149.67      148.47      3.86 o 
   5   1  14        2.59        0.13      1.56 o 
   6   1  14      172.65      168.53      4.73 o 
   7   1  14       21.16       23.95      4.16 o 
   8   1  14       92.83       96.06      4.65 o 
   9   1  14       45.76       51.30      4.57 o 
  10   1  14       10.71        7.69      3.13 o 
  11   1  14       14.12       18.90      3.81 o 
  12   1  14       21.47       23.19      7.85 o 
  13   1  14        1.76        2.58      3.58 o 
   0   2  14        3.16        2.81      1.69 o 
   1   2  14        0.36        0.51      1.06 o 
   2   2  14       10.63       12.22      1.44 o 
   3   2  14        2.08        3.28      1.39 o 
   4   2  14       42.53       41.39      2.77 o 
   5   2  14       64.14       65.94      3.29 o 
   6   2  14        6.46        7.89      1.89 o 
   7   2  14       11.38       15.48      2.17 o 
   8   2  14       54.15       56.25     11.55 o 
   9   2  14       17.54       10.57      3.06 o 
  10   2  14       12.55       19.98      3.67 o 
  11   2  14        7.70        6.19      2.53 o 
  12   2  14        9.55        8.69      2.86 o 
  13   2  14       27.79       27.97      4.16 o 
   1   3  14       12.12        8.62      1.47 o 
   2   3  14       92.19       98.24      3.12 o 
   3   3  14       58.23       59.61      2.87 o 
   4   3  14        4.53        3.43      1.47 o 
   5   3  14        2.47        3.42      1.96 o 
   6   3  14      249.80      239.53      5.76 o 
   7   3  14        2.13        4.22      1.82 o 
   8   3  14       16.25       21.85      2.57 o 
   9   3  14       15.77       23.04      3.11 o 
  10   3  14        0.05        1.21      2.39 o 
  11   3  14        3.41       -1.20      2.31 o 
  12   3  14        8.54       11.45      3.05 o 
  13   3  14        0.43        4.99      4.34 o 
   0   4  14       15.23       14.59      4.01 o 
   1   4  14       26.06       23.89      2.71 o 
   2   4  14      265.53      251.41      8.91 o 
   3   4  14      130.36      145.35      5.94 o 
   4   4  14       48.99       49.15      2.59 o 
   5   4  14        2.55        2.14      1.40 o 
   6   4  14        7.93       11.29      1.93 o 
   7   4  14        1.24        0.80      1.78 o 
   8   4  14       21.17       20.33      2.59 o 
   9   4  14        1.41        1.84      2.52 o 
  10   4  14       30.75       35.44      3.94 o 
  11   4  14       20.30       30.07      3.83 o 
  12   4  14       29.21       25.94      5.19 o 
   1   5  14       31.22       30.06      2.51 o 
   2   5  14        0.03       -0.68      2.07 o 
   3   5  14       25.12       25.05      3.33 o 
   4   5  14        9.86       12.00      2.19 o 
   5   5  14        5.01        2.95      1.95 o 
   6   5  14        7.36       10.45      2.52 o 
   7   5  14       22.78       23.74      3.09 o 
   8   5  14        0.38        1.76      1.51 o 
   9   5  14        9.13        7.64      2.35 o 
  10   5  14        0.74       -0.55      3.31 o 
  11   5  14        5.39        4.71      4.20 o 
   0   6  14      370.67      358.19     11.15 o 
   1   6  14       18.66       20.95      3.53 o 
   2   6  14       90.34       99.12      4.48 o 
   3   6  14        4.69        4.29      2.14 o 
   4   6  14        9.63       11.20      2.32 o 
   5   6  14       76.76       77.09      4.48 o 
   6   6  14        2.88        3.99      2.37 o 
   7   6  14        0.32       -2.61      2.13 o 
   8   6  14       17.88       21.61      7.17 o 
   9   6  14        5.26        8.99      3.36 o 
  10   6  14       16.65        6.82      4.20 o 
   1   7  14        2.67        2.79      2.43 o 
   2   7  14        1.85       -0.58      2.38 o 
   3   7  14       50.70       52.01      3.86 o 
   4   7  14       16.49       17.75      2.97 o 
   5   7  14       59.69       62.78      3.82 o 
   6   7  14        9.02        7.69      3.00 o 
   7   7  14        0.72        6.82      2.95 o 
   8   7  14        2.06        2.58      3.70 o 
   9   7  14       15.43       13.90      6.31 o 
   0   8  14        4.82        7.62      4.82 o 
   1   8  14        2.58        5.34      2.64 o 
   2   8  14        0.03       -1.36      2.26 o 
   3   8  14        0.06        2.37      2.77 o 
   4   8  14        0.37       -2.51      2.51 o 
   5   8  14        1.17        3.57      3.32 o 
   6   8  14        1.64       -0.97      2.84 o 
   7   8  14        5.21        7.66      3.86 o 
   1   9  14        1.46       -2.47      2.47 o 
   2   9  14        8.90        7.93      3.86 o 
   3   9  14       65.01       86.31      7.11 o 
   4   9  14        0.01       -1.37      5.68 o 
   1   1  15       24.35       29.01      1.95 o 
   2   1  15       36.39       37.64      2.12 o 
   3   1  15      139.55      134.02      5.30 o 
   4   1  15      201.81      200.84      5.02 o 
   5   1  15        2.12        3.30      1.55 o 
   6   1  15       10.66       12.81      2.10 o 
   7   1  15       23.15       28.31      3.07 o 
   8   1  15        0.14       -0.50      2.03 o 
   9   1  15        0.02       -2.84      2.51 o 
  10   1  15       27.16       36.55      6.33 o 
  11   1  15        0.66        1.86      3.60 o 
  12   1  15        7.37        7.17      5.24 o 
   0   2  15       67.02       65.94      3.35 o 
   1   2  15       74.33       73.95      2.60 o 
   2   2  15        2.28        1.07      1.16 o 
   3   2  15       15.42       13.31      1.79 o 
   4   2  15        0.21        0.07      1.47 o 
   5   2  15       69.05       64.97      3.42 o 
   6   2  15        7.13        4.55      1.85 o 
   7   2  15        1.44       -0.03      1.92 o 
   8   2  15       11.42       10.75      3.03 o 
   9   2  15       21.94       28.12      4.07 o 
  10   2  15       33.74       54.32      5.14 o 
  11   2  15        2.32       -1.99      3.23 o 
  12   2  15       13.23       15.37      4.42 o 
   1   3  15       11.51       10.57      1.61 o 
   2   3  15       11.30        8.17      1.56 o 
   3   3  15       22.09       25.78      2.10 o 
   4   3  15        0.08       -1.94      1.34 o 
   5   3  15        4.89        4.47      1.77 o 
   6   3  15        0.83        0.31      1.98 o 
   7   3  15        0.76       -0.37      1.94 o 
   8   3  15        1.23        0.32      2.13 o 
   9   3  15        0.98       -1.33      2.66 o 
  10   3  15        0.06       -0.73      2.86 o 
  11   3  15        0.10        2.69      3.09 o 
  12   3  15        2.04        2.30      4.01 o 
   0   4  15       14.31       13.63      4.43 o 
   1   4  15      241.86      246.50      5.88 o 
   2   4  15       61.70       72.36      4.21 o 
   3   4  15       61.15       68.65      3.95 o 
   4   4  15       73.56       75.29      4.33 o 
   5   4  15       14.34       12.78      1.94 o 
   6   4  15        6.60        7.04      1.88 o 
   7   4  15        9.15       12.68      4.09 o 
   8   4  15       12.87       17.24      3.24 o 
   9   4  15       13.32        9.78      2.84 o 
  10   4  15       20.08       28.34      3.75 o 
  11   4  15        0.71        3.02      2.77 o 
   1   5  15        0.02       -0.85      2.02 o 
   2   5  15        6.08        6.60      3.32 o 
   3   5  15        3.46       -1.38      5.71 o 
   4   5  15       57.84       46.78      4.51 o 
   5   5  15        0.00       -1.21      1.86 o 
   6   5  15        9.83        5.81      2.16 o 
   7   5  15        3.19        4.24      2.15 o 
   8   5  15        5.98       10.01      2.73 o 
   9   5  15        2.93        1.33      1.93 o 
  10   5  15       13.74       11.28      3.77 o 
   0   6  15       12.54       15.99      5.49 o 
   1   6  15       92.56       87.53      4.44 o 
   2   6  15        3.49        5.91      3.24 o 
   3   6  15        6.85        4.50      2.66 o 
   4   6  15        0.04       -2.95      2.08 o 
   5   6  15        0.16       -0.61      2.28 o 
   6   6  15        2.69       -0.54      2.34 o 
   7   6  15        0.17       -0.78      2.33 o 
   8   6  15        1.35        0.28      2.43 o 
   9   6  15        9.34        5.86      4.10 o 
   1   7  15        9.64       10.54      2.91 o 
   2   7  15        1.34        7.19      4.04 o 
   3   7  15       54.34       51.95      4.66 o 
   4   7  15        0.51        0.51      3.02 o 
   5   7  15        0.40        3.14      2.60 o 
   6   7  15       18.16       19.99      3.85 o 
   7   7  15       31.41       39.15     11.34 o 
   0   8  15       31.88       26.45      4.66 o 
   1   8  15        0.02       -1.29      2.57 o 
   2   8  15        0.69       -0.11      2.61 o 
   3   8  15        0.30       -1.03      2.81 o 
   4   8  15       44.08       46.42      4.22 o 
   5   8  15       21.64       25.86      7.36 o 
   0   0  16        0.23       -0.93      3.57 o 
   1   0  16       75.59       80.64      3.86 o 
   2   0  16      140.43      166.38      5.31 o 
   3   0  16       39.57       42.72      3.69 o 
   4   0  16       72.05       65.75      4.22 o 
   5   0  16       21.70       19.26      2.96 o 
   6   0  16        6.90        6.63      3.16 o 
   7   0  16       45.22       50.46      8.16 o 
   8   0  16        2.11       -3.00      3.02 o 
   9   0  16       20.79       17.58      6.06 o 
  10   0  16       17.61       10.60      5.97 o 
  11   0  16        5.63       15.36      6.66 o 
   1   1  16       55.10       58.35      2.41 o 
   2   1  16       33.16       29.21      2.08 o 
   3   1  16       97.74       91.90      3.35 o 
   4   1  16       20.73       21.76      2.30 o 
   5   1  16       39.08       33.95      2.60 o 
   6   1  16       72.94       76.08      3.45 o 
   7   1  16        0.39        0.29      2.47 o 
   8   1  16       62.10       67.99      5.11 o 
   9   1  16       26.88       26.48      5.04 o 
  10   1  16        3.36        5.30      3.79 o 
  11   1  16        8.60       10.49      4.38 o 
   0   2  16       48.54       54.19      3.20 o 
   1   2  16        5.04        4.08      1.33 o 
   2   2  16       15.92       16.41      1.71 o 
   3   2  16       52.37       53.28      2.84 o 
   4   2  16       56.42       52.73      2.74 o 
   5   2  16        4.12        3.31      1.73 o 
   6   2  16        6.62        3.07      1.90 o 
   7   2  16       13.59       24.60      3.09 o 
   8   2  16       53.43       50.20      4.86 o 
   9   2  16        1.22       -0.01      2.83 o 
  10   2  16        0.27        2.90      3.23 o 
  11   2  16        5.24        2.78      3.25 o 
   1   3  16        6.58        8.92      1.63 o 
   2   3  16        1.99        1.78      1.67 o 
   3   3  16       12.64        9.21      1.73 o 
   4   3  16       10.47       11.05      1.77 o 
   5   3  16       61.46       61.97      3.39 o 
   6   3  16        0.01       -2.49      1.97 o 
   7   3  16        2.90        0.97      2.13 o 
   8   3  16        6.05       11.51      2.76 o 
   9   3  16       35.79       37.63      4.67 o 
  10   3  16        0.01        0.34      3.12 o 
  11   3  16        9.27       10.08      3.73 o 
   0   4  16       17.39       20.25      4.13 o 
   1   4  16      110.57      112.57      4.41 o 
   2   4  16        4.73        5.82      2.01 o 
   3   4  16       95.27       96.48      4.72 o 
   4   4  16       21.17       20.23      2.07 o 
   5   4  16       22.15       25.88      2.34 o 
   6   4  16        2.51        4.39      1.84 o 
   7   4  16        0.65        4.73      1.92 o 
   8   4  16        1.26        2.05      2.46 o 
   9   4  16        1.77        5.23      3.24 o 
  10   4  16        7.69       10.51      3.77 o 
   1   5  16        0.21        0.32      2.26 o 
   2   5  16        0.23        0.83      2.47 o 
   3   5  16       12.96        8.21      2.95 o 
   4   5  16       20.62       19.48      3.08 o 
   5   5  16        4.31        7.23      2.63 o 
   6   5  16        3.26        3.04      2.59 o 
   7   5  16        1.19        1.93      2.47 o 
   8   5  16       14.53       13.15      2.97 o 
   9   5  16       14.40       16.37      3.32 o 
   0   6  16        0.02        2.03      4.47 o 
   1   6  16      157.39      154.29      9.89 o 
   2   6  16       31.50       23.08      3.78 o 
   3   6  16       81.88       71.82     11.25 o 
   4   6  16        5.04        8.25      3.11 o 
   5   6  16        6.31        8.66      3.29 o 
   6   6  16        0.16       -1.77      2.79 o 
   7   6  16       30.03       38.94      4.02 o 
   8   6  16       39.79       40.93      4.65 o 
   1   7  16        2.41       -0.35      6.77 o 
   2   7  16        3.23        1.94      5.17 o 
   3   7  16        0.18       -3.05      4.66 o 
   4   7  16        2.32        3.63      2.64 o 
   5   7  16        0.97        0.66      2.53 o 
   6   7  16        3.20        4.96      3.89 o 
   0   8  16       11.72       10.66      5.93 o 
   1   8  16        1.77        2.18      2.78 o 
   1   1  17       71.04       66.50      2.66 o 
   2   1  17      105.91      112.89      4.16 o 
   3   1  17      181.38      172.04      4.06 o 
   4   1  17        0.09       -0.57      1.72 o 
   5   1  17       28.20       25.85      2.69 o 
   6   1  17        0.59       -2.31      1.76 o 
   7   1  17       17.38       23.00      7.25 o 
   8   1  17        0.69       -0.23      2.77 o 
   9   1  17        0.73       -0.84      3.93 o 
  10   1  17        0.88        0.08      3.56 o 
   0   2  17        2.96        3.50      1.92 o 
   1   2  17       25.37       27.30      1.91 o 
   2   2  17       35.68       38.83      2.65 o 
   3   2  17        9.82       12.51      2.03 o 
   4   2  17        1.42        2.18      1.56 o 
   5   2  17        9.60       10.37      2.08 o 
   6   2  17        0.01       -2.36      1.57 o 
   7   2  17        8.50       12.34      2.82 o 
   8   2  17       12.99        7.44      4.98 o 
   9   2  17        1.54       -2.29      3.54 o 
  10   2  17        0.21        3.43      4.73 o 
   1   3  17        0.01        0.67      1.45 o 
   2   3  17       16.97       18.21      2.04 o 
   3   3  17       22.71       28.22      2.33 o 
   4   3  17       36.84       37.50      2.85 o 
   5   3  17        3.53        1.93      1.89 o 
   6   3  17       10.35        6.66      2.14 o 
   7   3  17        0.69       -2.25      2.23 o 
   8   3  17        0.88        0.34      2.87 o 
   9   3  17        0.03        3.68      3.13 o 
   0   4  17       57.62       59.77      4.75 o 
   1   4  17       44.81       49.59      3.48 o 
   2   4  17        2.40        0.62      1.79 o 
   3   4  17       18.72       15.60      2.86 o 
   4   4  17        0.17        0.52      2.42 o 
   5   4  17       11.15       12.28      2.16 o 
   6   4  17        5.10        5.39      1.95 o 
   7   4  17       19.41       18.99      2.52 o 
   8   4  17        0.42       -0.71      1.94 o 
   1   5  17       16.91       17.35      3.41 o 
   2   5  17       12.30       14.89      3.42 o 
   3   5  17       44.94       32.89      3.51 o 
   4   5  17        4.37        7.78      2.77 o 
   5   5  17        3.75        4.65      2.70 o 
   6   5  17        5.04        4.78      2.65 o 
   7   5  17        0.11        0.55      2.54 o 
   0   6  17        0.47        4.63      5.08 o 
   1   6  17        1.27       -1.06      3.14 o 
   2   6  17        3.09        7.59      3.09 o 
   3   6  17        5.41        5.99      3.21 o 
   4   6  17        3.76       -0.27      2.89 o 
   5   6  17       11.94        7.17      3.46 o 
   6   6  17        9.25       17.43      4.65 o 
   1   7  17        3.24        3.11      4.19 o 
   2   7  17       14.86       17.12      4.58 o 
   0   0  18      133.93      127.53      7.76 o 
   1   0  18      185.10      184.43      5.87 o 
   2   0  18        1.82        0.95      2.05 o 
   3   0  18       40.22       48.61      3.58 o 
   4   0  18       18.66       23.22      4.62 o 
   5   0  18       47.04       51.44     18.25 o 
   6   0  18       16.65       20.78      5.36 o 
   7   0  18       14.44       10.49      8.00 o 
   8   0  18       75.97       82.55      7.15 o 
   9   0  18       27.86       34.72      5.66 o 
   1   1  18        0.27        1.85      1.46 o 
   2   1  18       56.49       54.65      2.58 o 
   3   1  18        7.28        6.20      1.71 o 
   4   1  18       15.46       12.97      2.13 o 
   5   1  18        2.02       -0.97      1.97 o 
   6   1  18        7.47        6.76      2.58 o 
   7   1  18       22.20       29.49      3.65 o 
   8   1  18        0.69        0.48      2.98 o 
   9   1  18        4.96        6.08      4.01 o 
   0   2  18       41.53       39.60      4.54 o 
   1   2  18       57.16       63.79      2.99 o 
   2   2  18        2.74        2.73      1.68 o 
   3   2  18        8.04       10.63      2.04 o 
   4   2  18        3.30        4.46      1.71 o 
   5   2  18        1.36        2.25      1.77 o 
   6   2  18       22.08       29.69      4.08 o 
   7   2  18        1.19        3.27      2.91 o 
   8   2  18        0.37       -0.97      2.98 o 
   1   3  18        0.02       -0.22      1.41 o 
   2   3  18        0.91        1.27      1.62 o 
   3   3  18        6.26        5.05      1.82 o 
   4   3  18        2.30        0.54      1.69 o 
   5   3  18        0.80        2.15      1.77 o 
   6   3  18        6.17        2.98      1.93 o 
   7   3  18        0.06        1.03      2.74 o 
   8   3  18        4.30        8.11      3.78 o 
   0   4  18       32.79       35.59      4.54 o 
   1   4  18       23.43       20.06      2.84 o 
   2   4  18        3.72        3.05      2.30 o 
   3   4  18        0.10        0.12      2.24 o 
   4   4  18       19.28       16.97      4.04 o 
   5   4  18        0.66        2.26      2.21 o 
   6   4  18       39.44       39.95      4.09 o 
   7   4  18        2.83        3.95      2.09 o 
   1   5  18        0.26        4.43      2.97 o 
   2   5  18        0.42        1.26      2.72 o 
   3   5  18        9.55       11.72      2.87 o 
   4   5  18        0.96        3.04      2.26 o 
   5   5  18        0.22        2.43      3.49 o 
   0   6  18       45.46       71.18     10.25 o 
   1   6  18       17.56       13.63      4.46 o 
   2   6  18       18.79       21.44      4.90 o 
   1   1  19       12.25       17.77      1.95 o 
   2   1  19        0.21       -0.28      1.48 o 
   3   1  19        0.21        1.83      1.68 o 
   4   1  19        0.45       -1.10      1.72 o 
   5   1  19        9.33        5.52      2.16 o 
   6   1  19       14.13       11.35      3.14 o 
   7   1  19        0.01       -3.59      2.39 o 
   0   2  19       60.45       57.30      3.65 o 
   1   2  19       38.05       33.93      2.17 o 
   2   2  19        5.72        5.01      1.79 o 
   3   2  19        1.10        2.30      1.91 o 
   4   2  19        4.79        1.97      1.95 o 
   5   2  19        1.27        0.69      1.90 o 
   6   2  19       16.72       14.37      2.60 o 
   1   3  19       11.13        8.93      2.25 o 
   2   3  19        2.72        2.84      1.72 o 
   3   3  19       16.23       14.72      2.04 o 
   4   3  19        6.79        4.37      1.97 o 
   5   3  19        4.47        3.64      2.03 o 
   0   4  19       94.33       98.33      6.08 o 
   1   4  19        0.23        1.89      2.00 o 
   2   4  19       28.03       28.57      3.66 o 
   3   4  19       25.59       29.55      3.59 o 
   4   4  19        6.54        7.14      2.49 o 
   0   0  20      183.79      178.10     10.48 o 
   1   0  20       27.47       26.00      3.25 o 
   2   0  20       52.86       53.91      4.02 o 
   3   0  20        0.03        0.83      4.68 o 
   4   0  20        7.38        7.47      2.82 o 
   1   1  20        2.95        5.02      1.74 o 
   2   1  20        3.34        4.60      1.72 o 
   3   1  20        1.68       -0.12      1.80 o 
   4   1  20        5.94        2.09      1.92 o 
   0   2  20        2.12        2.61      2.18 o 
   1   2  20       12.52       10.45      2.71 o 
   2   2  20        0.78        0.83      1.78 o 
   3   2  20        0.00        1.09      1.78 o 
                                                 
